# Supplementary material for: Prevalence of non-tuberculous mycobacteria among people with acid-fast positive presumptive tuberculosis in Mali
Source: PLoS One. 2024 Dec 18;19(12):e0301731. doi: 10.1371/journal.pone.0301731 (PMC11654988; doi:10.1371/journal.pone.0301731)
Supplement: S1 File — ID = Identification; HIV = Human Immunodeficiency Virus; MTB = Mycobacterium tuberculosis complex; qPCR = quantitative Polymerase Chain Reaction; rRNA PCR = ribosomal Ribonucleid Acid Polymerase Chain Reaction; Ct = Cycle threshold. (CSV) [file pone.0301731.s001.csv]

ID	Gender	Age	Bacillary load	HIV status	Region of residence	History of treatment	Chronic clinical signs	Xpert MTB	Sample send to IMT	Reception of IMT	qPCR-16SrRNA Ct	qPCR-IS6110 Ct	Ratio 16S/IS6110 Ct	Final identification double qPCR	Nested PCR 16 SrRNA	Species identification Sanger
650678	Feminin	60	1+	Negatif	Mopti	Oui	ND	MTB detecte	Oui	OK	39,2616806	40,02476		TBc
10670	Feminin	75	F+	Negatif	Bamako	Oui	Oui	MTB detecte	Oui	OK	32,42	29,21399		TBc
10871	Masculin	45	2+	Negatif	Bamako	Non	Non	MTB detecte	Oui	OK	27,01652718	24,95876		TBc
40673	Masculin	40	3+	Negatif	Bamako	Non	Non	MTB detecte	Non envoyé
40753	Masculin	47	2+	Positif	Koulikoro	Oui	ND	MTB detecte	Oui	OK	39,06782913	36,46855		TBc
41172	Feminin	18	3+	Negatif	Bamako	Non	Non	MTB detecte	Oui	OK	27,60096359	26,12926		TBc
50842	Feminin	60	3+	Positif	Bamako	Oui	Oui	MTB detecte	Oui	OK	26,2883358	24,61226		TBc
50851	Masculin	35	3+	Negatif	Bamako	Non	Non	MTB detecte	Oui	OK	32,28360748	28,93136		TBc
61108	Masculin	65	1+	Negatif	Bamako	Non	Oui	MTB detecte	Oui	OK	26,85780907	28,03648		TBc+NTM
61416	Masculin	30	2+	Negatif	Bamako	Oui	Oui	MTB detecte	Oui	OK	29,98420906	27,85983		TBc
61501	Masculin	19	F+	Negatif	Bamako	Non	Oui	MTB detecte	Oui	OK	29,87862396	27,54004		TBc
111162	Masculin	33	F+	ND	Bamako	Oui	ND	MTB detecte	Oui	OK	34,63311768	34,82173		TBc
111392	Feminin	45	1+	ND	Bamako	Oui	ND	MTB detecte	Oui	OK	25,4944458	25,21188		TBc
111424	Masculin	47	3+	ND	Bamako	Oui	ND	MTB detecte	Oui	OK	24,69942284	23,31927		TBc
111482	Masculin	49	F+	ND	Bamako	Oui	Oui	MTB detecte	Oui	OK	30,47297287	27,10221		TBc
260104	Masculin	40	3+	ND		Oui	Oui	MTB detecte	Oui	OK	27,35472679	25,61486		TBc
260107	Masculin	43	F+	ND	Koulikoro	Oui	Oui	MTB detecte	Non envoyé
260153	Masculin	38	1+	Negatif	Koulikoro	Oui	Oui	MTB detecte	Oui	OK	27,02934265	25,40426		TBc
420144	Masculin	75	3+	Negatif	Sikasso	Oui	Oui	MTB detecte	Oui	OK	25,85731888	24,39149		TBc
431129	Masculin	50	2+	ND	Sikasso	Oui	Oui	MTB detecte	Oui	OK	29,37995148	27,96296		TBc
431152	Masculin	22	2+	Negatif	Sikasso	Oui	Oui	MTB detecte	Oui	OK	27,19823074	24,83306		TBc
460272	Masculin	54	3+	Negatif	Ségou	Non	Oui	MTB detecte	Oui	OK	27,48097992	25,39582		TBc
561288	Masculin	66	3+	Negatif	Ségou	Oui	Non	MTB detecte	Oui	OK	29,92685318	27,51281		TBc
580277	Masculin	30	3+	Negatif	Mopti	Non	Non	MTB detecte	Oui	OK	34,45061874	31,393		TBc
590449	Masculin	62	3+	ND	Mopti	Non	Non	MTB detecte	Oui	OK	31,79335403	29,90275955		TBc
10577	Masculin	27	3+	Negatif	Bamako	Non	Oui	MTB detecte
10580	Masculin	16	3+	Negatif	Bamako	Non	Oui	MTB detecte
10589	Masculin	23	2+	Negatif	Bamako	Oui	Oui	MTB detecte	Oui	OK	31,96	28,82236099		TBc
10590	Feminin	20	F+	Negatif	Bamako	Non	Non	MTB detecte
10596	Masculin	42	2+	Positif	Bamako	Non	Non	MTB detecte
10602	Feminin	21	1+	Negatif	Bamako	Non	Non	MTB detecte
10604	Masculin	40	2+	Positif	Bamako	Oui	Oui	MTB detecte	Oui	OK	32,87	30,57414627		TBc
10608	Masculin	26	2+	Negatif	Bamako	Non	Non	MTB detecte
10624	Feminin	22	3+	Negatif	Bamako	Non	Non	MTB detecte
10626	Masculin	54	1+	Negatif	Koulikoro	Non	Non	MTB detecte
10634	Masculin	20	3+	Negatif	Koulikoro	Non	Non	MTB detecte
10640	Feminin	49	2+	Negatif	Bamako	Non	Non	MTB detecte
10652	Feminin	20	3+	Negatif	Koulikoro	Non	Non	MTB detecte
10664	Masculin	28	3+	Negatif	Bamako	Non	Non	MTB detecte
10686	Masculin	57	3+	Negatif	Bamako	Non	Non	MTB detecte
10691	Masculin	66	2+	Negatif	Bamako	Non	Non	MTB detecte
10692	Masculin	80	3+	Negatif	Koulikoro	Non	Non	MTB detecte
10711	Feminin	68	1+	Negatif	Bamako	Non	Non	MTB detecte
10714	Masculin	26	1+	ND	Koulikoro	Oui	Oui	MTB detecte	Oui	OK	37,4958725	34,32722473		TBc
10730	Feminin	27	2+	Negatif	Bamako	Non	Non	MTB detecte
10750	Masculin	67	3+	Negatif	Bamako	Oui	Oui	MTB detecte	Oui	OK	22,77506638	20,84115601		TBc
10753	Masculin	30	2+	Positif	Bamako	Non	Non	MTB detecte
10758	Masculin	18	3+	Negatif	Bamako	Non	Non	MTB detecte
10764	Masculin	61	3+	Negatif	Koulikoro	Non	Non	MTB detecte
10771	Masculin	30	2+	Negatif	Bamako	Non	Non	MTB detecte
10782	Masculin	32	3+	Negatif	Bamako	Non	Non	MTB detecte
10784	Masculin	31	3+	Negatif	Bamako	Oui	Oui	MTB detecte	Oui	OK	25,79802704	22,7396946		TBc
10788	Masculin	45	3+	Positif	Koulikoro	Non	Non	MTB detecte
10797	Masculin	32	3+	Negatif	Koulikoro	Non	Non	MTB detecte
10803	Feminin	60	3+	Negatif	Bamako	Non	Non	MTB detecte
10804	Masculin	20	2+	Negatif	Bamako	Non	Non	MTB detecte
10809	Masculin	28	1+	Negatif	Bamako	Non	Non	MTB detecte
10822	Masculin	19	1+	Negatif	Bamako	Oui	Oui	MTB detecte	Oui	OK	34,69832993	30,13669968		TBc
10828	Masculin	33	2+	Negatif	Bamako	Oui	Oui	MTB detecte	Oui	OK	42,60774231	38,4669342		TBc
10835	Feminin	51	F+	Negatif	Bamako	Non	Non	MTB detecte
10836	Feminin	23	F+	Positif	Bamako	Non	Non	MTB detecte
10840	Masculin	36	2+	Negatif	Bamako	Oui	Oui	MTB detecte	Oui	OK	28,76786041	26,6582756		TBc
10851	Masculin	23	3+	Negatif	Bamako	Non	Non	MTB detecte
10856	Masculin	70	F+	Negatif	Koulikoro	Oui	Oui	MTB detecte	Oui	OK	29,73871422	35,35653687		TBc+NTM
10862	Masculin	19	3+	Negatif	Koulikoro	Non	Non	MTB detecte
10863	Feminin	50	3+	Negatif	Koulikoro	Non	Non	MTB detecte
10867	Masculin	70	F+	Negatif	Bamako	Oui	Oui	MTB detecte	Oui	OK	NA	37,98003387		TBc
10879	Masculin	58	2+	Negatif	Bamako	Oui	Oui	MTB detecte	Oui	OK	29,12633896	27,1468811		TBc
10890	Masculin	38	3+	Negatif	Koulikoro	Non	Non	MTB detecte
10901	Feminin	42	3+	Negatif	Koulikoro	Non	Non	MTB detecte
10904	Masculin	54	3+	Positif	Koulikoro	Oui	Oui	MTB detecte	Oui	OK	27,60020638	25,6998024		TBc
10907	Masculin	49	3+	Negatif	Mopti	Non	Non	MTB detecte
10915	Masculin	33	3+	Negatif	Bamako	Non	Non	MTB detecte
10916	Masculin	19	F+	Negatif	Bamako	Oui	Oui	MTB detecte	Oui	OK	NA	34,67357635		TBc
10933	Feminin	37	3+	Negatif	Koulikoro	Non	Non	MTB detecte
10937	Masculin	69	3+	Negatif	Koulikoro	Non	Non	MTB detecte
10947	Feminin	70	3+	ND	Bamako	Non	Non	MTB detecte
10951	Feminin	23	3+	ND	Koulikoro	Non	Non	MTB detecte
10956	Masculin	25	3+	ND	Koulikoro	Non	Non	MTB detecte
10957	Masculin	54	F+	Negatif	Bamako	Oui	Oui	MTB detecte	Oui	OK	34,19114685	29,95011139		TBc
10958	Feminin	16	3+	ND	Bamako	Non	Non	MTB detecte
10959	Masculin	41	3+	Negatif	Bamako	Non	Non	MTB detecte
10968	Masculin	29	2+	Negatif	Koulikoro	Non	Non	MTB detecte
10972	Masculin	39	3+	Negatif	Koulikoro	Non	Non	MTB detecte
10978	Feminin	28	3+	Negatif	Koulikoro	Non	Non	MTB detecte
10991	Feminin	17	3+	Negatif	Bamako	Oui	Oui	MTB detecte	Oui	OK	29,40705109	32,45271301		TBc+NTM
10997	Masculin	44	3+	Negatif	Bamako	Oui	Oui	MTB detecte	Oui	OK	25,50033188	22,08747101		TBc
11030	Masculin	21	3+	Negatif	Bamako	Non	Non	MTB detecte
11043	Feminin	40	1+	Negatif	Bamako	Non	Non	MTB detecte
11045	Feminin	6	F+	Negatif	Koulikoro	Non	Non	MTB detecte
11046	Masculin	75	3+	Negatif	Bamako	Non	Non	MTB detecte
11053	Masculin	76	F+	Negatif	Bamako	Oui	Oui	MTB detecte	Oui	OK	36,16711426	34,97570038		TBc
11074	Feminin	60	3+	Negatif	Koulikoro	Non	Non	MTB detecte
11087	Masculin	74	3+	Negatif	Ségou	Non	Non	MTB detecte
20297	Feminin	64	3+	Negatif	Bamako	Non	Non	MTB detecte
20306	Masculin	35	2+	Negatif	Bamako	Non	Non	MTB detecte
20311	Masculin	48	2+	Negatif	Bamako	Non	Non	MTB detecte
20314	Masculin	36	3+	Negatif	Bamako	Non	Non	MTB detecte
20318	Masculin	50	F+	Positif	Bamako	Non	Non	MTB detecte
20325	Feminin	17	3+	Positif	Bamako	Non	Oui	MTB detecte
20327	Masculin	47	2+	Negatif	Bamako	Non	Non	MTB detecte
20348	Masculin	30	3+	Negatif	Bamako	Non	Non	MTB detecte
20350	Masculin	25	3+	Negatif	Bamako	Non	Non	MTB detecte
20355	Masculin	25	3+	Negatif	Bamako	Non	Non	MTB detecte
20356	Masculin	17	3+	Negatif	Koulikoro	Non	Non	MTB detecte
20358	Masculin	50	2+	Negatif	Bamako	Non	Non	MTB detecte
20364	Masculin	36	2+	Negatif	Bamako	Non	Non	MTB detecte
20394	Masculin	45	3+	Negatif	Bamako	Oui	Oui	MTB detecte	Oui	OK	29,67732239	28,73180771		TBc
20403	Masculin	59	3+	Negatif	Bamako	Non	Non	MTB detecte
20405	Masculin	20	1+	Negatif	Bamako	Non	Non	MTB detecte
20410	Masculin	40	3+	Negatif	Bamako	Non	Non	MTB detecte
20417	Masculin	47	2+	Negatif	Bamako	Non	Non	MTB detecte
20426	Masculin	30	1+	Negatif	Bamako	Non	Non	MTB detecte
20428	Masculin	19	3+	Negatif	Bamako	Non	Non	MTB detecte
20440	Masculin	42	3+	Negatif	Bamako	Non	Non	MTB detecte
20461	Masculin	18	1+	Negatif	Bamako	Non	Non	MTB detecte
20512	Masculin	31	3+	Negatif	Bamako	Non	Non	MTB detecte
30666	Masculin	49	3+	ND	Bamako	Non	Oui	MTB detecte
30668	Masculin	31	2+	Negatif	Bamako	Non	Oui	MTB detecte
30672	Masculin	42	1+	Positif	Bamako	Non	Oui	MTB detecte
30674	Feminin	25	3+	Negatif	Bamako	Non	Oui	MTB detecte
30685	Masculin	85	3+	Negatif	Bamako	Non	Oui	MTB detecte
30691	Feminin	20	1+	Negatif	Koulikoro	Non	Oui	MTB detecte
30692	Masculin	24	3+	Negatif	Koulikoro	Non	Oui	MTB detecte
30699	Masculin	54	3+	Positif	Bamako	Oui	Oui	MTB detecte	Oui	OK	30,34777832	29,3103447		TBc
30701	Masculin	31	3+	Negatif	Bamako	Non	Oui	MTB detecte
30703	Feminin	18	2+	Negatif	Bamako	Non	Non	MTB detecte
30704	Masculin	51	3+	Negatif	Bamako	Non	Oui	MTB detecte
30715	Masculin	17	3+	Negatif	Bamako	Non	Non	MTB detecte
30735	Masculin	39	1+	Negatif	Bamako	Non	Oui	MTB detecte
30744	Masculin	31	3+	Negatif	Bamako	Non	Non	MTB detecte
30745	Feminin	63	3+	Negatif	Bamako	Non	Oui	MTB detecte
30750	Masculin	36	1+	Negatif	Bamako	Non	Oui	MTB detecte
30751	Masculin	25	3+	Negatif	Bamako	Non	Oui	MTB detecte
30758	Masculin	23	F+	Negatif	Bamako	Non	Non	MTB detecte
30762	Masculin	33	3+	Negatif	Bamako	Non	Non	MTB detecte
30765	Masculin	27	3+	Negatif	Bamako	Non	Oui	MTB detecte
30778	Masculin	22	3+	Negatif	Bamako	Non	Non	MTB detecte
30791	Masculin	38	3+	ND	Bamako	Non	Oui	MTB detecte
30802	Masculin	26	3+	Negatif	Bamako	Non	Non	MTB detecte
30806	Masculin	33	3+	Negatif	Bamako	Non	Non	MTB detecte
30818	Feminin	17	2+	Negatif	Koulikoro	Non	Non	MTB detecte
30839	Feminin	23	3+	Negatif	Bamako	Oui	Oui	MTB detecte	Oui	OK	ADN perdu	ADN perdu		ADN perdu		Perte de l'ADN
30841	Masculin	57	3+	Negatif	Bamako	Non	Non	MTB detecte
30844	Masculin	30	1+	Positif	Bamako	Non	Non	MTB detecte
30865	Masculin	26	3+	Negatif	Bamako	Non	Non	MTB detecte
30867	Masculin	24	3+	ND	Bamako	Non	Oui	MTB detecte
30888	Masculin	21	3+	ND	Koulikoro	Non	Non	MTB detecte
30897	Feminin	29	3+	Negatif	Bamako	Non	Non	MTB detecte
30899	Masculin	30	1+	Negatif	Bamako	Non	Oui	MTB detecte
30901	Masculin	31	3+	ND	Bamako	Non	Oui	MTB detecte
30911	Feminin	50	3+	Negatif	Bamako	Non	Oui	MTB detecte
30914	Masculin	30	3+	Negatif	Bamako	Non	Non	MTB detecte
30938	Feminin	30	3+	Negatif	Bamako	Non	Oui	MTB detecte
30944	Feminin	21	F+	Negatif	Bamako	Oui	Oui	MTB detecte	Oui	OK	30,72369194	30,42748833		TBc
30960	Masculin	42	3+	ND	Bamako	Non	Oui	MTB detecte
30973	Masculin	25	3+	Negatif	Bamako	Non	Oui	MTB detecte
30975	Masculin	25	3+	ND	Bamako	Non	Oui	MTB detecte
30985	Masculin	23	2+	ND	Bamako	Non	Oui	MTB detecte
40672	Masculin	77	3+	ND	Bamako	Oui	ND	MTB detecte	Oui	OK	33,69755173	NA		NTM	-	No Mycobacteria
40678	Masculin	20	3+	Negatif	Bamako	Non	Non	MTB detecte
40689	Masculin	55	3+	Negatif	Koulikoro	Non	Non	MTB detecte
40693	Masculin	20	3+	Negatif	Bamako	Non	Non	MTB detecte
40695	Masculin	28	3+	Negatif	Bamako	Non	Non	MTB detecte
40698	Masculin	40	1+	Negatif	Bamako	Oui	ND	MTB detecte	Oui	OK	29,39571	37,43373		TBc+NTM
40700	Masculin	40	3+	Negatif	Bamako	Non	Non	MTB detecte
40706	Masculin	40	1+	Negatif	Koulikoro	Non	ND	MTB detecte
40709	Masculin	16	2+	Positif	Bamako	Non	Oui	MTB detecte
40710	Feminin	33	3+	Negatif	Bamako	Non	Oui	MTB detecte
40715	Masculin	18	3+	Negatif	Bamako	Non	ND	MTB detecte
40721	Masculin	37	3+	Negatif	Bamako	Non	Non	MTB detecte
40731	Masculin	59	3+	Positif	Bamako	Non	Non	MTB detecte
40739	Masculin	30	3+	Negatif	Bamako	Non	Non	MTB detecte
40757	Masculin	35	3+	Negatif	Bamako	Non	Oui	MTB detecte
40777	Masculin	58	1+	Negatif	Bamako	Non	Non	MTB detecte
40779	Feminin	30	3+	Negatif	Bamako	Non	Non	MTB detecte
40791	Masculin	29	3+	Negatif	Bamako	Non	Non	MTB detecte
40799	Masculin	54	3+	Negatif	Bamako	Non	Oui	MTB detecte
40803	Feminin	21	3+	Negatif	Bamako	Non	Oui	MTB detecte
40804	Masculin	35	3+	Negatif	Bamako	Non	ND	MTB detecte
40810	Masculin	22	3+	Negatif	Bamako	Non	Non	MTB detecte
40815	Masculin	55	3+	Negatif	Bamako	Non	Non	MTB detecte
40821	Masculin	62	3+	Negatif	Bamako	Non	Non	MTB detecte
40822	Feminin	70	F+	Negatif	Bamako	Non	Non	MTB detecte
40857	Masculin	39	F+	Negatif	Bamako	Oui	ND	MTB detecte	Oui	OK	28,12962	25,54611		TBc
40864	Feminin	29	1+	Negatif	Kayes	Non	Non	MTB detecte
40874	Feminin	68	1+	Negatif	Bamako	Non	Oui	MTB detecte
40876	Feminin	20	3+	Negatif	Bamako	Non	Non	MTB detecte
40883	Masculin	52	3+	Negatif	Koulikoro	Non	Non	MTB detecte
40884	Masculin	36	3+	Negatif	Bamako	Non	Non	MTB detecte
40889	Feminin	60	3+	Negatif	Bamako	Non	Non	MTB detecte
40896	Masculin	30	2+	Negatif	Bamako	Oui	Oui	MTB detecte	Oui	OK	39,94032	33,87304		TBc
40906	Feminin	50	3+	Negatif	Bamako	Non	Non	MTB detecte
40912	Masculin	34	3+	Negatif	Bamako	Non	Non	MTB detecte
40914	Masculin	30	F+	Negatif	Bamako	Oui	Oui	MTB detecte	Oui	OK	30,44405	27,09614		TBc
40916	Masculin	50	F+	Negatif	Bamako	Oui	Oui	MTB detecte	Oui	OK	36,18435	36,44189		TBc
40919	Masculin	25	3+	Negatif	Bamako	Non	Non	MTB detecte
40934	Masculin	19	3+	Negatif	Bamako	Non	Non	MTB detecte
40939	Feminin	18	3+	Negatif	Bamako	Non	Non	MTB detecte
40940	Masculin	27	1+	Negatif	Bamako	Non	Non	MTB detecte
40943	Masculin	25	3+	Negatif	Bamako	Non	Non	MTB detecte
40958	Masculin	28	F+	Negatif	Koulikoro	Non	Non	MTB detecte
40959	Masculin	46	1+	Negatif	Bamako	Oui	Oui	MTB detecte	Oui	OK	28,0832	26,61111		TBc
40965	Masculin	29	3+	Negatif	Bamako	Non	Non	MTB detecte
40966	Masculin	40	3+	Negatif	Bamako	Non	Non	MTB detecte
40975	Masculin	64	3+	Negatif	Bamako	Non	Non	MTB detecte
40976	Masculin	29	F+	Negatif	Bamako	Non	Non	MTB detecte
41003	Feminin	25	3+	Negatif	Bamako	Oui	Oui	MTB detecte	Oui	OK	31,15516	27,88783		TBc
41025	Masculin	50	3+	Negatif	Bamako	Non	Non	MTB detecte
41029	Masculin	26	3+	Negatif	Bamako	Non	Non	MTB detecte
41035	Masculin	20	3+	Negatif	Bamako	Non	ND	MTB detecte
41039	Masculin	22	3+	Negatif	Bamako	Non	Oui	MTB detecte
41046	Masculin	54	3+	Negatif	Bamako	Non	Non	MTB detecte
41055	Feminin	60	3+	Negatif	Bamako	Non	Non	MTB detecte
41060	Masculin	20	3+	Negatif	Bamako	Non	Non	MTB detecte
41064	Masculin	52	F+	Negatif	Koulikoro	Oui	Oui	MTB detecte	Oui	OK	NA	NA		No Mycobacteria
41065	Feminin	40	3+	Negatif	Bamako	Non	Oui	MTB detecte
41094	Feminin	65	3+	Negatif	Bamako	Non	Non	MTB detecte
41098	Masculin	20	3+	Negatif	Koulikoro	Non	Non	MTB detecte
41099	Masculin	24	3+	Negatif	Bamako	Non	Non	MTB detecte
41113	Feminin	18	3+	Negatif	Bamako	Non	Non	MTB detecte
41115	Masculin	23	3+	Negatif	Bamako	Non	Non	MTB detecte
41119	Masculin	42	3+	Negatif	Bamako	Non	Non	MTB detecte
41130	Masculin	50	2+	Negatif	Bamako	Non	Non	MTB detecte
41146	Masculin	31	3+	Negatif	Koulikoro	Non	Non	MTB detecte
41149	Masculin	51	1+	Negatif	Bamako	Non	Non	MTB detecte
41156	Masculin	30	3+	Negatif	Bamako	Non	Non	MTB detecte
41169	Masculin	23	3+	Negatif	Bamako	Oui	Oui	MTB detecte	Oui	OK	29,48165	26,13595		TBc
41174	Masculin	26	3+	Negatif	Koulikoro	Non	Non	MTB detecte
50681	Feminin	40	3+	Negatif	Bamako	Non	Non	MTB detecte
50691	Masculin	37	3+	Negatif	Bamako	Oui	Oui	MTB detecte	Oui	OK	27,96525	39,05204		TBc+NTM
50696	Masculin	45	3+	Negatif	Bamako	Non	Non	MTB detecte
50708	Feminin	64	2+	Negatif	Bamako	Non	Non	MTB detecte
50721	Masculin	45	3+	Negatif	Bamako	Non	Non	MTB detecte
50726	Masculin	29	3+	Negatif	Bamako	Non	Non	MTB detecte
50727	Masculin	45	2+	Negatif	Bamako	Non	Non	MTB detecte
50744	Masculin	22	2+	Negatif	Bamako	Non	Non	MTB detecte
50765	Masculin	22	3+	Negatif	Bamako	Non	Non	MTB detecte
50768	Masculin	29	3+	Negatif	Bamako	Non	Non	MTB detecte
50823	Masculin	35	3+	Negatif	Bamako	Non	Non	MTB detecte
50832	Masculin	39	3+	Negatif	Bamako	Non	Non	MTB detecte
50835	Masculin	60	3+	Negatif	Bamako	Non	Non	MTB detecte
50837	Masculin	29	3+	Negatif	Bamako	Non	Non	MTB detecte
50854	Masculin	42	3+	Negatif	Bamako	Non	Non	MTB detecte
50858	Feminin	43	3+	Negatif	Koulikoro	Non	Non	MTB detecte
50861	Masculin	30	3+	Negatif	Bamako	Oui	Oui	MTB detecte	Oui	OK	35,7125	32,71196		TBc
50867	Feminin	45	3+	Negatif	Ségou	Non	Non	MTB detecte
50880	Masculin	35	3+	Negatif	Bamako	Non	Non	MTB detecte
50893	Masculin	26	3+	Negatif	Koulikoro	Oui	Oui	MTB detecte	Oui	OK	30,58563	27,13493		TBc
50898	Masculin	68	3+	Negatif	Bamako	Non	Non	MTB detecte
50899	Feminin	18	3+	Negatif	Koulikoro	Non	Non	MTB detecte
50906	Masculin	29	3+	Negatif	Bamako	Non	Non	MTB detecte
50917	Feminin	50	3+	Positif	Bamako	Non	Non	MTB detecte
50921	Masculin	23	3+	ND	Bamako	Non	Non	MTB detecte
50936	Masculin	22	3+	Negatif	Bamako	Non	Non	MTB detecte
50940	Masculin	29	3+	Negatif	Bamako	Non	Non	MTB detecte
50951	Masculin	29	2+	Negatif	Bamako	Non	Non	MTB detecte
50952	Masculin	18	3+	Negatif	Bamako	Non	Non	MTB detecte
50955	Masculin	33	3+	Negatif	Bamako	Non	Non	MTB detecte
50983	Feminin	40	3+	Negatif	Bamako	Non	ND	MTB detecte
51005	Masculin	34	2+	Positif	Bamako	Non	Non	MTB detecte
51013	Masculin	57	3+	Negatif	Bamako	Non	ND	MTB detecte
51051	Masculin	33	3+	Negatif	Bamako	Non	Non	MTB detecte
51066	Feminin	50	3+	Negatif	Bamako	Non	Non	MTB detecte
51078	Feminin	30	3+	Negatif	Bamako	Non	Non	MTB detecte
51092	Masculin	40	3+	Negatif	Bamako	Non	ND	MTB detecte
51096	Masculin	47	2+	Negatif	Bamako	Non	ND	MTB detecte
51106	Masculin	35	3+	Negatif	Bamako	Non	Non	MTB detecte
51115	Feminin	40	3+	Negatif	Bamako	Non	Non	MTB detecte
51127	Feminin	25	3+	Negatif	Bamako	Non	Non	MTB detecte
51145	Masculin	39	3+	Positif	Bamako	Non	Non	MTB detecte
51152	Masculin	30	3+	Negatif	Bamako	Non	Non	MTB detecte
51155	Masculin	80	2+	Negatif	Bamako	Non	Non	MTB detecte
51167	Masculin	26	3+	ND	Bamako	Non	Non	MTB detecte
51180	Feminin	30	3+	Negatif	Bamako	Non	Non	MTB detecte
60899	Masculin	26	3+	Negatif	Bamako	Non	Non	MTB detecte
60922	Feminin	60	F+	Negatif	Bamako	Non	Non	MTB detecte
60936	Masculin	26	2+	Negatif	Bamako	Non	Non	MTB detecte
60942	Masculin	57	2+	Negatif	Bamako	Non	Non	MTB detecte
60947	Masculin	28	3+	Negatif	Bamako	Non	Non	MTB detecte
60959	Feminin	26	F+	Negatif	Bamako	Non	Non	MTB detecte
60960	Masculin	30	2+	Negatif	Bamako	Non	Non	MTB detecte
60962	Masculin	40	2+	Negatif	Bamako	Oui	Oui	MTB detecte	Oui	OK	30,08231	26,98066		TBc
60968	Masculin	33	2+	Negatif	Bamako	Non	Oui	MTB detecte
60969	Masculin	67	3+	Negatif	Bamako	Non	Oui	MTB detecte
60978	Masculin	26	F+	Negatif	Bamako	Non	Non	MTB detecte
60990	Feminin	49	2+	Negatif	Bamako	Non	Non	MTB detecte
60992	Masculin	70	F+	Negatif	Bamako	Non	Non	MTB detecte
60997	Masculin	45	2+	Negatif	Bamako	Non	Oui	MTB detecte
60999	Feminin	17	F+	Positif	Bamako	Non	Non	MTB detecte
61001	Masculin	39	1+	Negatif	Bamako	Non	Oui	MTB detecte
61002	Masculin	57	3+	Negatif	Bamako	Non	Oui	MTB detecte
61011	Masculin	28	3+	ND	Bamako	Non	Non	MTB detecte
61018	Masculin	48	3+	Negatif	Bamako	Non	Oui	MTB detecte
61027	Masculin	30	2+	Negatif	Bamako	Oui	ND	MTB detecte	Oui	OK	32,69205	28,98656		TBc
61028	Masculin	23	2+	Negatif	Bamako	Non	Non	MTB detecte
61032	Masculin	18	2+	Negatif	Bamako	Non	Oui	MTB detecte
61044	Masculin	48	2+	Negatif	Bamako	Non	Non	MTB detecte
61045	Feminin	28	F+	Negatif	Koulikoro	Non	Oui	MTB detecte
61046	Feminin	18	F+	Negatif	Bamako	Non	Oui	MTB detecte
61057	Masculin	20	3+	Negatif	Bamako	Non	Oui	MTB detecte
61075	Feminin	50	3+	Negatif	Koulikoro	Non	Non	MTB detecte
61086	Masculin	29	2+	Negatif	Bamako	Non	Oui	MTB detecte
61089	Masculin	33	2+	Negatif	Bamako	Non	Oui	MTB detecte
61096	Feminin	18	1+	Negatif	Bamako	Non	Oui	MTB detecte
61098	Masculin	44	F+	Negatif	Bamako	Non	Oui	MTB detecte
61110	Masculin	30	F+	Negatif	Bamako	Non	Oui	MTB detecte
61118	Masculin	25	1+	Negatif	Koulikoro	Non	Oui	MTB detecte
61124	Feminin	45	F+	Positif	Bamako	Non	Oui	MTB detecte
61127	Masculin	30	F+	Negatif	Bamako	Non	Non	MTB detecte
61143	Masculin	70	3+	Negatif	Bamako	Oui	Oui	MTB detecte	Oui	OK	24,53878	20,95368		TBc
61179	Masculin	18	2+	Negatif	Bamako	Non	Oui	MTB detecte
61215	Masculin	52	F+	Negatif	Bamako	Non	Non	MTB detecte
61225	Masculin	27	F+	Negatif	Bamako	Non	Non	MTB detecte
61228	Masculin	29	F+	Negatif	Bamako	Non	Oui	MTB detecte
61230	Masculin	39	1+	Negatif	Bamako	Non	Oui	MTB detecte
61231	Feminin	35	F+	Negatif	Bamako	Non	Non	MTB detecte
61233	Masculin	27	1+	Negatif	Bamako	Non	Oui	MTB detecte
61238	Masculin	40	F+	Negatif	Bamako	Non	Oui	MTB detecte
61240	Masculin	32	2+	Negatif	Bamako	Non	Oui	MTB detecte
61252	Masculin	37	1+	Negatif	Bamako	Non	Non	MTB detecte
61254	Masculin	23	2+	Negatif	Bamako	Non	Oui	MTB detecte
61255	Masculin	32	1+	Negatif	Bamako	Non	Oui	MTB detecte
61263	Feminin	27	F+	Positif	Bamako	Non	Oui	MTB detecte
61264	Masculin	22	F+	Negatif	Bamako	Non	Non	MTB detecte
61267	Feminin	66	F+	Negatif	Bamako	Non	Non	MTB detecte
61274	Feminin	24	F+	Negatif	Bamako	Non	Oui	MTB detecte
61276	Masculin	19	F+	Negatif	Bamako	Non	Non	MTB detecte
61281	Feminin	23	3+	Negatif	Koulikoro	Non	Non	MTB detecte
61286	Masculin	30	F+	Negatif	Bamako	Non	Oui	MTB detecte
61291	Masculin	37	1+	Negatif	Bamako	Non	Oui	MTB detecte
61317	Masculin	20	2+	Negatif	Koulikoro	Non	Non	MTB detecte
61320	Masculin	42	2+	Negatif	Bamako	Non	Oui	MTB detecte
61350	Feminin	25	1+	Negatif	Bamako	Non	Non	MTB detecte
61359	Masculin	59	F+	Positif	Bamako	Oui	Oui	MTB detecte	Oui	OK	32,91854	32,16719		TBc
61362	Feminin	70	F+	Negatif	Bamako	Non	Oui	MTB detecte
61364	Masculin	22	1+	Negatif	Bamako	Non	Oui	MTB detecte
61373	Masculin	18	2+	Negatif	Bamako	Non	Oui	MTB detecte
61381	Feminin	43	3+	Negatif	Bamako	Non	Oui	MTB detecte
61393	Masculin	43	3+	Negatif	Koulikoro	Non	Oui	MTB detecte
61397	Masculin	45	1+	Negatif	Bamako	Non	Oui	MTB detecte
61400	Masculin	19	3+	Negatif	Bamako	Non	Oui	MTB detecte
61401	Feminin	52	2+	Negatif	Bamako	Non	Oui	MTB detecte
61412	Masculin	27	1+	Negatif	Bamako	Non	Oui	MTB detecte
61420	Feminin	25	1+	Negatif	Bamako	Non	Oui	MTB detecte
61423	Masculin	24	2+	Negatif	Bamako	Oui	Oui	MTB detecte	Oui	OK	26,24324	23,55956		TBc
61446	Masculin	24	3+	Negatif	Bamako	Non	Oui	MTB detecte
61452	Feminin	38	F+	Negatif	Bamako	Non	Non	MTB detecte
61458	Masculin	53	2+	Negatif	Bamako	Non	Oui	MTB detecte
61465	Feminin	20	F+	Negatif	Bamako	Non	Oui	MTB detecte
61476	Feminin	27	F+	Positif	Bamako	Non	Oui	MTB detecte
61485	Feminin	26	2+	Negatif	Bamako	Non	Oui	MTB detecte
61486	Masculin	50	2+	Negatif	Bamako	Non	Oui	MTB detecte
61490	Feminin	60	F+	Negatif	Koulikoro	Non	Oui	MTB detecte
61493	Masculin	65	F+	Negatif	Kayes	Non	Oui	MTB detecte
61494	Masculin	63	F+	Negatif	Bamako	Non	Oui	MTB detecte
61509	Feminin	24	2+	Negatif	Bamako	Non	Oui	MTB detecte
61524	Feminin	70	1+	Negatif	Bamako	Non	Oui	MTB detecte
61538	Masculin	35	F+	Negatif	Kayes	Non	Oui	MTB detecte
61546	Masculin	35	2+	Negatif	Bamako	Non	Oui	MTB detecte
61557	Masculin	30	F+	Positif	Bamako	Non	Oui	MTB detecte
61559	Feminin	34	F+	Negatif	Bamako	Non	Oui	MTB detecte
61581	Masculin	19	1+	Negatif	Bamako	Non	Oui	MTB detecte
61583	Masculin	28	F+	Negatif	Bamako	Non	Oui	MTB detecte
61589	Feminin	64	F+	Negatif	Bamako	Non	Oui	MTB detecte
61598	Masculin	37	3+	Negatif	Bamako	Non	Oui	MTB detecte
61603	Feminin	45	3+	Negatif	Bamako	Non	Non	MTB detecte
61614	Masculin	27	3+	Negatif	Bamako	Non	Oui	MTB detecte
61616	Masculin	38	2+	Positif	Bamako	Non	Oui	MTB detecte
61619	Feminin	22	2+	Negatif	Bamako	Non	Oui	MTB detecte
61622	Masculin	23	2+	Negatif	Bamako	Non	Oui	MTB detecte
61628	Masculin	31	3+	Negatif	Bamako	Non	Oui	MTB detecte
70135	Masculin	25	2+	Negatif	Bamako	Non	Non	MTB detecte
70139	Masculin	26	3+	Negatif	Bamako	Non	Non	MTB detecte
70146	Masculin	66	3+	Negatif	Bamako	Non	Non	MTB detecte
70149	Masculin	27	3+	Negatif	Bamako	Non	Non	MTB detecte
70150	Masculin	33	2+	Negatif	Bamako	Non	Non	MTB detecte
70168	Masculin	37	3+	Negatif	Bamako	Oui	Oui	MTB detecte	Oui	OK	19,84774	17,70252		TBc
70187	Feminin	33	3+	Negatif	Bamako	Non	Non	MTB detecte
70188	Feminin	25	3+	Negatif	Bamako	Non	Non	MTB detecte
70206	Masculin	46	3+	Negatif	Bamako	Non	Non	MTB detecte
70242	Feminin	40	3+	Negatif	Bamako	Non	Non	MTB detecte
80053	Feminin	19	3+	Negatif	Bamako	Non	Oui	MTB detecte
80054	Masculin	26	3+	Negatif	Bamako	Non	Non	MTB detecte
80066	Masculin	19	3+	Negatif	Bamako	Oui	Oui	MTB detecte	Oui	OK	29,64648	26,3912		TBc
80067	Masculin	39	3+	Negatif	Bamako	Non	Non	MTB detecte
80091	Feminin	35	3+	Negatif	Bamako	Oui	Oui	MTB detecte	Oui	OK	27,9443	26,69405		TBc
80096	Masculin	53	2+	Negatif	Bamako	Oui	Oui	MTB detecte	Oui	OK	36,54061	34,40304		TBc
80100	Feminin	15	3+	Negatif	Bamako	Non	Non	MTB detecte
90020	Feminin	20	2+	Positif	Bamako	Non	Oui	MTB detecte
90022	Masculin	26	2+	Negatif	Bamako	Non	Oui	MTB detecte
90025	Feminin	29	3+	ND	Bamako	Non	Oui	MTB detecte
100263	Masculin	31	3+	ND	Koulikoro	Non	ND	MTB detecte
100268	Masculin	18	3+	Negatif	Bamako	Non	Oui	MTB detecte
100273	Masculin	20	2+	Negatif	Bamako	Non	ND	MTB detecte
100289	Masculin	54	3+	ND	Bamako	Non	Non	MTB detecte
100326	Masculin	53	3+	ND	Bamako	Non	Non	MTB detecte
100338	Masculin	26	2+	ND	Bamako	Non	Oui	MTB detecte
100339	Masculin	37	3+	Positif	Bamako	Non	Oui	MTB detecte
100441	Masculin	28	2+	ND	Bamako	Non	Non	MTB detecte
100470	Feminin	64	3+	ND	Koulikoro	Non	Non	MTB detecte
100503	Masculin	29	3+	ND	Bamako	Non	ND	MTB detecte
100534	Masculin	35	3+	ND	Bamako	Non	Oui	MTB detecte
100643	Masculin	52	3+	ND	Bamako	Non	Oui	MTB detecte
110988	Masculin	40	3+	ND	Bamako	Non	ND	MTB detecte
110993	Masculin	37	2+	ND	Bamako	Non	Non	MTB detecte
110994	Feminin	22	3+	ND	Bamako	Non	ND	MTB detecte
110997	Masculin	53	3+	ND	Bamako	Non	ND	MTB detecte
111003	Masculin	55	F+	ND	Bamako	Non	ND	MTB detecte
111015	Masculin	22	3+	ND	Koulikoro	Non	ND	MTB detecte
111016	Masculin	67	1+	ND	Bamako	Non	ND	MTB detecte
111017	Masculin	58	2+	Positif	Bamako	Non	ND	MTB detecte
111019	Feminin	57	3+	ND	Bamako	Non	ND	MTB detecte
111020	Masculin	45	3+	ND	Bamako	Non	ND	MTB detecte
111025	Feminin	25	3+	ND	Bamako	Non	ND	MTB detecte
111034	Masculin	30	3+	ND	Bamako	Non	Oui	MTB detecte
111036	Masculin	51	3+	ND	Kayes	Non	Non	MTB detecte
111061	Feminin	26	1+	ND	Bamako	Non	ND	MTB detecte
111062	Masculin	36	3+	Negatif	Bamako	Non	ND	MTB detecte
111078	Masculin	76	2+	ND	Koulikoro	Oui	ND	MTB detecte	Oui	OK	31,5356	35,85553		TBc+NTM
111089	Masculin	26	2+	ND	Bamako	Non	ND	MTB detecte
111101	Feminin	27	3+	ND	Koulikoro	Non	ND	MTB detecte
111108	Masculin	56	3+	ND	Koulikoro	Non	ND	MTB detecte
111131	Masculin	60	1+	ND	Koulikoro	Oui	ND	MTB detecte	Oui	OK	NA	35,4379		TBc
111141	Masculin	53	3+	ND	Bamako	Non	ND	MTB detecte
111171	Masculin	24	2+	ND	Bamako	Oui	ND	MTB detecte	Oui	OK	22,9975	20,18752		TBc
111173	Masculin	21	2+	ND	Bamako	Non	ND	MTB detecte
111178	Feminin	28	1+	ND	Koulikoro	Oui	Non	MTB detecte	Oui	OK	30,46152	27,53538		TBc
111223	Masculin	17	2+	ND	Bamako	Non	Non	MTB detecte
111225	Feminin	39	1+	ND	Bamako	Non	ND	MTB detecte
111227	Masculin	43	3+	ND	Koulikoro	Non	Non	MTB detecte
111239	Masculin	38	3+	ND	Bamako	Non	ND	MTB detecte
111244	Masculin	25	3+	ND	Bamako	Non	ND	MTB detecte
111260	Masculin	44	3+	ND	Bamako	Non	Non	MTB detecte
111262	Feminin	25	3+	Negatif	Bamako	Non	ND	MTB detecte
111274	Masculin	36	2+	ND	Ségou	Non	ND	MTB detecte
111288	Masculin	35	2+	ND	Bamako	Oui	ND	MTB detecte	Oui	OK	34,38445	31,67888		TBc
111290	Masculin	42	1+	Positif	Bamako	Non	ND	MTB detecte
111298	Masculin	32	3+	ND	Bamako	Non	ND	MTB detecte
111305	Masculin	34	F+	ND	Bamako	Non	ND	MTB detecte
111307	Feminin	32	3+	ND	Bamako	Oui	ND	MTB detecte	Oui	OK	26,68584	26,24115		TBc
111316	Feminin	30	3+	ND	Bamako	Non	ND	MTB detecte
111320	Masculin	18	1+	ND	Bamako	Non	ND	MTB detecte
111337	Masculin	29	2+	ND	Bamako	Non	ND	MTB detecte
111351	Feminin	38	3+	ND	Bamako	Non	ND	MTB detecte
111352	Feminin	23	3+	ND	Bamako	Non	ND	MTB detecte
111356	Masculin	34	F+	ND	Bamako	Non	ND	MTB detecte
111364	Feminin	22	3+	Negatif	Bamako	Non	ND	MTB detecte
111384	Masculin	30	2+	ND	Bamako	Non	ND	MTB detecte
111394	Masculin	48	F+	ND	Bamako	Non	ND	MTB detecte
111406	Feminin	54	1+	ND	Koulikoro	Non	ND	MTB detecte
111407	Masculin	57	3+	ND	Bamako	Non	Non	MTB detecte
111414	Feminin	30	3+	ND	Bamako	Non	ND	MTB detecte
111416	Masculin	22	2+	ND	Bamako	Non	ND	MTB detecte
111418	Masculin	60	3+	ND	Bamako	Oui	ND	MTB detecte	Oui	OK	26,41891	25,56882		TBc
111420	Masculin	40	3+	Negatif	Bamako	Oui	Oui	MTB detecte	Oui	OK	19,40339	19,29769		TBc
111427	Masculin	19	3+	ND	Bamako	Oui	ND	MTB detecte	Oui	OK	27,70823	24,72967		TBc
111430	Masculin	76	1+	ND	Bamako	Non	Non	MTB detecte
111432	Feminin	18	3+	ND	Bamako	Non	Non	MTB detecte
111447	Feminin	28	F+	Negatif	Bamako	Oui	ND	MTB detecte	Oui	OK	30,34576	27,90425		TBc
111449	Masculin	31	3+	ND	Bamako	Non	ND	MTB detecte
111451	Masculin	55	3+	ND	Bamako	Non	ND	MTB detecte
111455	Feminin	19	2+	Positif	Bamako	Non	ND	MTB detecte
111461	Masculin	61	3+	ND	Bamako	Non	ND	MTB detecte
111462	Masculin	57	3+	ND	Koulikoro	Non	ND	MTB detecte
111467	Feminin	25	3+	ND	Koulikoro	Non	ND	MTB detecte
111468	Feminin	34	3+	Positif	Bamako	Non	ND	MTB detecte
111483	Masculin	35	3+	ND	Bamako	Oui	ND	MTB detecte	Oui	OK	35,39885	33,16002		TBc
111511	Masculin	70	2+	ND	Koulikoro	Non	ND	MTB detecte
111513	Feminin	22	1+	ND	Bamako	Non	Non	MTB detecte
111514	Masculin	42	1+	ND	Bamako	Non	ND	MTB detecte
111518	Masculin	36	3+	ND	Bamako	Non	ND	MTB detecte
111519	Feminin	45	1+	Negatif	Bamako	Non	ND	MTB detecte
111523	Masculin	9	3+	ND	Bamako	Non	ND	MTB detecte
111527	Masculin	20	3+	ND	Koulikoro	Non	ND	MTB detecte
111532	Feminin	22	3+	ND	Koulikoro	Non	Non	MTB detecte
111541	Masculin	35	3+	ND	Koulikoro	Oui	ND	MTB detecte	Oui	OK	22,61366	21,75735		TBc
111543	Masculin	32	3+	ND	Bamako	Oui	Oui	MTB detecte	Oui	OK	28,72547	25,44961		TBc
111545	Masculin	42	3+	Positif	Bamako	Non	ND	MTB detecte
111549	Masculin	70	3+	ND	Bamako	Non	ND	MTB detecte
111552	Feminin	55	3+	ND	Koulikoro	Oui	ND	MTB detecte	Oui	OK	28,01779	24,98952		TBc
111557	Feminin	19	3+	ND	Bamako	Non	ND	MTB detecte
111567	Masculin	30	2+	ND	Koulikoro	Non	Non	MTB detecte
111574	Masculin	23	3+	Negatif	Bamako	Non	Non	MTB detecte
111606	Feminin	38	2+	ND	Bamako	Non	Non	MTB detecte
111607	Masculin	48	3+	ND	Bamako	Non	ND	MTB detecte
111613	Masculin	44	3+	ND	Koulikoro	Non	ND	MTB detecte
111615	Masculin	60	3+	ND	Bamako	Non	ND	MTB detecte
111634	Feminin	20	3+	ND	Koulikoro	Non	ND	MTB detecte
111638	Masculin	47	3+	ND	Bamako	Non	ND	MTB detecte
111640	Feminin	30	3+	ND	Koulikoro	Non	ND	MTB detecte
111654	Masculin	66	3+	Positif	Bamako	Non	ND	MTB detecte
111656	Feminin	30	2+	ND	Bamako	Non	ND	MTB detecte
111665	Feminin	56	1+	ND	Koulikoro	Non	ND	MTB detecte
111669	Masculin	27	3+	Negatif	Bamako	Non	ND	MTB detecte
111674	Masculin	26	3+	ND	Bamako	Oui	Oui	MTB detecte	Oui	OK	22,87793	20,1291		TBc
111683	Masculin	43	3+	Negatif	Bamako	Non	ND	MTB detecte
111684	Masculin	33	3+	ND	Bamako	Non	ND	MTB detecte
111688	Masculin	66	3+	ND	Bamako	Non	Non	MTB detecte
111693	Masculin	60	1+	ND	Bamako	Non	ND	MTB detecte
111695	Masculin	79	2+	ND	Bamako	Oui	Non	MTB detecte	Oui	OK	22,87793	20,1291		TBc
111697	Masculin	57	3+	ND	Koulikoro	Non	ND	MTB detecte	Oui	OK	28,43333	27,06346		TBc
111714	Masculin	34	1+	ND	Bamako	Non	ND	MTB detecte
111715	Masculin	24	3+	ND	Kayes	Non	ND	MTB detecte
111728	Masculin	64	3+	ND	Bamako	Non	ND	MTB detecte
111734	Feminin	50	3+	ND	Bamako	Non	ND	MTB detecte
111736	Masculin	12	2+	ND	Bamako	Non	ND	MTB detecte
111745	Masculin	46	3+	ND	Bamako	Non	ND	MTB detecte
111748	Masculin	22	1+	Positif	Bamako	Non	Non	MTB detecte
111751	Feminin	30	2+	ND	Bamako	Non	ND	MTB detecte
111753	Feminin	32	1+	ND	Koulikoro	Non	ND	MTB detecte
111755	Feminin	35	3+	ND	Bamako	Non	ND	MTB detecte
111758	Feminin	75	3+	ND	Bamako	Non	ND	MTB detecte
111761	Feminin	30	2+	ND	Bamako	Non	ND	MTB detecte
111782	Feminin	57	2+	ND	Bamako	Non	ND	MTB detecte
111783	Masculin	50	F+	ND	Bamako	Non	ND	MTB detecte
111820	Feminin	39	3+	Negatif	Koulikoro	Non	Oui	MTB detecte
111838	Masculin	22	3+	ND	Bamako	Non	ND	MTB detecte
111841	Masculin	31	3+	Negatif	Bamako	Non	ND	MTB detecte
111843	Masculin	93	1+	ND	Bamako	Non	ND	MTB detecte
111849	Masculin	59	1+	Negatif	Bamako	Non	ND	MTB detecte
111879	Masculin	36	3+	Negatif	Bamako	Non	ND	MTB detecte
111895	Feminin	30	1+	Positif	Bamako	Non	Non	MTB detecte
111940	Masculin	50	3+	ND	Koulikoro	Non	Non	MTB detecte
111941	Masculin	45	2+	ND	Bamako	Non	ND	MTB detecte
111950	Masculin	52	3+	ND	Bamako	Non	ND	MTB detecte
111951	Masculin	29	1+	Negatif	Bamako	Non	ND	MTB detecte
111973	Masculin	40	2+	ND	Bamako	Oui	ND	MTB detecte	Oui	OK	32,09334	30,71994		TBc
111977	Feminin	35	F+	ND	Bamako	Non	ND	MTB detecte
111988	Masculin	36	F+	ND	Bamako	Oui	ND	MTB detecte	Oui	OK	31,81906	29,91742		TBc
111999	Masculin	32	1+	Negatif	Bamako	Oui	ND	MTB detecte	Oui	OK	34,32182	32,79566		TBc
112004	Masculin	54	3+	ND	Koulikoro	Oui	ND	MTB detecte	Oui	OK	28,46726	27,33171		TBc
112008	Feminin	41	3+	ND	Bamako	Non	ND	MTB detecte
112009	Masculin	44	1+	ND	Bamako	Non	ND	MTB detecte
112029	Masculin	25	3+	ND	Bamako	Non	ND	MTB detecte
112031	Masculin	40	3+	ND	Bamako	Non	ND	MTB detecte
112040	Masculin	63	2+	ND	Bamako	Non	ND	MTB detecte
112047	Feminin	35	3+	ND	Bamako	Oui	ND	MTB detecte	Oui	OK	25,64838	23,07786		TBc
112071	Masculin	56	3+	ND	Bamako	Non	ND	MTB detecte
120068	Masculin	44	3+	Negatif	Kayes	Non	ND	MTB detecte
120081	Masculin	38	3+	Negatif	Kayes	Non	ND	MTB detecte
120094	Feminin	30	3+	Negatif	Kayes	Non	ND	MTB detecte
130081	Feminin	55	3+	ND	Kayes	Non	Oui	MTB detecte
130096	Feminin	40	2+	Negatif	Kayes	Non	Non	MTB detecte
130097	Masculin	70	3+	Negatif	Kayes	Non	Oui	MTB detecte
130099	Masculin	35	3+	Negatif	Kayes	Non	Non	MTB detecte
130107	Masculin	25	3+	Negatif	Kayes	Non	Oui	MTB detecte
130118	Masculin	24	3+	Negatif	Kayes	Non	Oui	MTB detecte
130169	Masculin	35	1+	Negatif	Kayes	Non	Oui	MTB detecte
130187	Masculin	20	3+	Negatif	Kayes	Non	Non	MTB detecte
140537	Feminin	44	3+	Negatif	Kayes	Non	Oui	MTB detecte
140554	Masculin	33	3+	Negatif	Kayes	Non	Oui	MTB detecte
140555	Masculin	22	3+	Negatif	Kayes	Non	Oui	MTB detecte
140572	Masculin	47	2+	Negatif	Kayes	Non	Oui	MTB detecte
140576	Feminin	42	3+	Negatif	Kayes	Non	Non	MTB detecte
140581	Masculin	34	3+	Negatif	Kayes	Non	Non	MTB detecte
140603	Masculin	44	3+	Negatif	Kayes	Non	Non	MTB detecte
140611	Masculin	20	3+	Positif	Kayes	Non	Non	MTB detecte
140617	Feminin	42	1+	Negatif	Kayes	Non	Non	MTB detecte
140654	Feminin	20	3+	Negatif	Kayes	Non	Non	MTB detecte
140672	Masculin	32	3+	Negatif	Kayes	Non	Non	MTB detecte
140682	Masculin	47	3+	Positif	Kayes	Non	Oui	MTB detecte
140683	Masculin	47	3+	Negatif	Kayes	Non	Non	MTB detecte
140692	Feminin	24	3+	Negatif	Kayes	Non	Non	MTB detecte
140699	Masculin	34	2+	Negatif	Kayes	Non	Non	MTB detecte
140720	Masculin	20	3+	Negatif	Kayes	Non	Non	MTB detecte
140725	Masculin	22	3+	Negatif	Kayes	Non	Non	MTB detecte
140728	Masculin	23	3+	Negatif	Kayes	Oui	Oui	MTB detecte	Non envoyé
140730	Feminin	30	2+	Negatif	Kayes	Non	Non	MTB detecte
140751	Masculin	38	3+	Negatif	Kayes	Oui	Oui	MTB detecte	Oui	OK	23,60304	20,68755		TBc
140763	Feminin	40	2+	Negatif	Kayes	Non	Non	MTB detecte
140765	Masculin	44	3+	Negatif	Kayes	Non	Non	MTB detecte
140775	Masculin	23	3+	Negatif	Kayes	Non	Non	MTB detecte
140776	Feminin	31	3+	Negatif	Kayes	Non	Oui	MTB detecte
140780	Masculin	30	3+	Negatif	Kayes	Non	Non	MTB detecte
140787	Feminin	30	3+	Negatif	Kayes	Non	ND	MTB detecte
140792	Masculin	30	3+	Negatif	Kayes	Non	Non	MTB detecte
140794	Masculin	53	3+	Negatif	Kayes	Non	Non	MTB detecte
140813	Feminin	14	F+	Negatif	Kayes	Oui	Oui	MTB detecte	Oui	OK	41,0998	37,21294		TBc
140824	Feminin	37	F+	Negatif	Kayes	Oui	Oui	MTB detecte	Oui	OK	28,23944	25,04548		TBc
140826	Masculin	26	3+	Negatif	Kayes	Non	Non	MTB detecte
140841	Masculin	50	2+	Negatif	Kayes	Non	Non	MTB detecte
140846	Masculin	65	2+	Negatif	Kayes	Oui	Oui	MTB detecte	Oui	OK	29,23352	25,99845		TBc
140865	Feminin	36	2+	Negatif	Kayes	Non	Non	MTB detecte
140867	Masculin	22	3+	Negatif	Kayes	Non	Non	MTB detecte
140876	Feminin	33	3+	Negatif	Kayes	Non	Non	MTB detecte
140888	Masculin	44	3+	Negatif	Kayes	Non	Non	MTB detecte
140890	Feminin	32	F+	Positif	Kayes	Non	Non	MTB detecte
140896	Masculin	22	3+	Negatif	Kayes	Non	Non	MTB detecte
150164	Feminin	15	3+	Negatif	Kayes	Non	Non	MTB detecte
150176	Feminin	24	3+	Negatif	Kayes	Non	Non	MTB detecte
150182	Masculin	74	2+	Negatif	Kayes	Non	Non	MTB detecte
150188	Masculin	54	2+	Negatif	Kayes	Non	Non	MTB detecte
150192	Masculin	22	3+	Negatif	Kayes	Non	Non	MTB detecte
150216	Feminin	25	3+	Negatif	Kayes	Non	Non	MTB detecte
150225	Masculin	31	2+	Negatif	Kayes	Non	Oui	MTB detecte
150232	Feminin	32	1+	Negatif	Kayes	Non	Oui	MTB detecte
150235	Masculin	39	2+	Negatif	Kayes	Non	Non	MTB detecte
150241	Masculin	42	3+	Negatif	Kayes	Non	Non	MTB detecte
150245	Masculin	19	3+	Negatif	Kayes	Non	Non	MTB detecte
150311	Masculin	62	F+	Negatif	Kayes	Oui	ND	MTB detecte	Oui	OK	35,27976	31,29746		TBc
150331	Masculin	34	F+	Negatif	Kayes	Non	Non	MTB detecte
150342	Masculin	30	2+	Negatif	Kayes	Oui	ND	MTB detecte	Oui	OK	28,1723	26,1748		TBc
150346	Masculin	31	3+	Negatif	Kayes	Non	Non	MTB detecte
150352	Feminin	15	3+	Negatif	Kayes	Non	Non	MTB detecte
160229	Masculin	52	3+	Negatif	Kayes	Non	Non	MTB detecte
160238	Masculin	39	3+	Negatif	Kayes	Non	Non	MTB detecte
160239	Masculin	49	3+	Negatif	Kayes	Non	Non	MTB detecte
160255	Feminin	34	3+	Negatif	Kayes	Non	Non	MTB detecte
160261	Masculin	56	3+	Negatif	Kayes	Non	Non	MTB detecte
160265	Feminin	26	1+	Negatif	Kayes	Non	Non	MTB detecte
160266	Masculin	36	3+	Negatif	Kayes	Non	Non	MTB detecte
160294	Feminin	55	3+	Negatif	Kayes	Non	Non	MTB detecte
160298	Masculin	25	3+	Negatif	Kayes	Non	Non	MTB detecte
160303	Masculin	67	1+	Negatif	Kayes	Non	Non	MTB detecte
160306	Masculin	22	2+	Negatif	Kayes	Non	Non	MTB detecte
160319	Masculin	61	3+	Negatif	Kayes	Non	Non	MTB detecte
160360	Masculin	34	2+	Negatif	Kayes	Non	Non	MTB detecte
160365	Masculin	34	3+	Negatif	Kayes	Non	Non	MTB detecte
160408	Masculin	45	1+	Negatif	Kayes	Oui	ND	MTB detecte	Oui	OK	33,02347	28,0616		TBc
160413	Masculin	49	1+	Negatif	Kayes	Oui	ND	MTB detecte	Oui	OK	33,8008	30,80491		TBc
160423	Masculin	39	3+	Negatif	Kayes	Non	Non	MTB detecte
160428	Masculin	40	3+	Positif	Kayes	Non	Non	MTB detecte
170094	Masculin	34	3+	Negatif	Kayes	Non	Oui	MTB detecte
170104	Masculin	29	3+	Negatif	Kayes	Non	Oui	MTB detecte
170109	Masculin	34	3+	Negatif	Kayes	Non	Non	MTB detecte
170132	Feminin	73	3+	Negatif	Kayes	Non	Non	MTB detecte
170134	Feminin	50	3+	Negatif	Kayes	Non	Non	MTB detecte
170146	Masculin	48	3+	Negatif	Kayes	Non	Non	MTB detecte
170172	Feminin	28	F+	Negatif	Kayes	Oui	Oui	MTB detecte	Oui	OK	41,54082	35,68269		TBc
170182	Feminin	34	3+	Negatif	Kayes	Non	Non	MTB detecte
170185	Feminin	24	3+	Negatif	Kayes	Non	Non	MTB detecte
170186	Masculin	15	3+	Negatif	Kayes	Non	Non	MTB detecte
180087	Feminin	40	3+	Negatif	Kayes	Oui	Oui	MTB detecte	Oui	OK	25,62475	24,75093		TBc
200119	Masculin	55	3+	Negatif	Koulikoro	Non	Non	MTB detecte
200129	Masculin	20	3+	Negatif	Koulikoro	Non	Oui	MTB detecte
200138	Feminin	30	3+	Negatif	Koulikoro	Non	Oui	MTB detecte
200158	Masculin	32	3+	Negatif	Koulikoro	Non	Non	MTB detecte
200165	Masculin	25	3+	Negatif	Koulikoro	Non	Non	MTB detecte
200166	Feminin	40	1+	Negatif	Koulikoro	Non	Non	MTB detecte
200167	Masculin	9	1+	Negatif	Koulikoro	Non	Non	MTB detecte
200172	Masculin	22	3+	Negatif	Koulikoro	Non	Non	MTB detecte
200181	Feminin	30	3+	Negatif	Koulikoro	Non	Non	MTB detecte
200197	Masculin	30	3+	Negatif	Koulikoro	Non	Oui	MTB detecte
200200	Masculin	30	3+	Negatif	Koulikoro	Non	Oui	MTB detecte
200211	Masculin	47	3+	Negatif	Koulikoro	Oui	Oui	MTB detecte	Oui	OK	28,34612	24,42076		TBc
200233	Feminin	2	1+	Negatif	Koulikoro	Non	Oui	MTB detecte
220278	Masculin	27	2+	Negatif	Koulikoro	Non	Oui	MTB detecte
220281	Feminin	42	2+	Negatif	Koulikoro	Non	Non	MTB detecte
220349	Masculin	34	3+	Negatif	Koulikoro	Non	Oui	MTB detecte
220350	Masculin	52		Negatif	Koulikoro	Non	Oui	MTB detecte
220364	Feminin	43	3+	Negatif	Koulikoro	Non	Non	MTB detecte
220369	Masculin	36	3+	Negatif	Koulikoro	Non	Non	MTB detecte
220376	Masculin	50	3+	Negatif	Koulikoro	Non	Non	MTB detecte
220380	Masculin	41	3+	Negatif	Koulikoro	Non	Non	MTB detecte
220386	Feminin	62	3+	Negatif	Koulikoro	Non	Non	MTB detecte
230135	Masculin	60	3+	Negatif	Koulikoro	Non	Non	MTB detecte
230149	Masculin	90	1+	Negatif	Koulikoro	Non	Oui	MTB detecte
230153	Masculin	58	3+	Negatif	Koulikoro	Non	Non	MTB detecte
230158	Masculin	47	2+	ND	Koulikoro	Non	Non	MTB detecte
230161	Masculin	45	3+	Positif	Koulikoro	Non	Oui	MTB detecte
230169	Masculin	50	3+	Negatif	Koulikoro	Non	Non	MTB detecte
230173	Masculin	44	1+	Negatif	Koulikoro	Non	Non	MTB detecte
230181	Masculin	37	3+	Positif	Koulikoro	Non	Non	MTB detecte
230191	Feminin	35	3+	Negatif	Koulikoro	Non	Non	MTB detecte
230218	Masculin	68	F+	Negatif	Koulikoro	Non	Non	MTB detecte
230229	Feminin	70	3+	Negatif	Koulikoro	Non	Non	MTB detecte
230230	Feminin	30	2+	Positif	Koulikoro	Non	Oui	MTB detecte
230233	Masculin	50	1+	Negatif	Koulikoro	Non	Non	MTB detecte
230247	Masculin	44	1+	ND	Koulikoro	Non	Non	MTB detecte
230255	Feminin	55	3+	Negatif	Koulikoro	Non	Non	MTB detecte
230266	Feminin	60	3+	Negatif	Koulikoro	Non	Non	MTB detecte
240319	Masculin	25	3+	Negatif	Koulikoro	Non	Non	MTB detecte
240320	Masculin	31	2+	Negatif	Koulikoro	Non	Non	MTB detecte
240323	Masculin	23	3+	Negatif	Koulikoro	Non	Non	MTB detecte
240341	Feminin	63	1+	Negatif	Koulikoro	Non	Non	MTB detecte
240346	Feminin	25	3+	Negatif	Koulikoro	Non	Non	MTB detecte
240347	Masculin	34	3+	Negatif	Koulikoro	Non	Non	MTB detecte
240355	Masculin	30	3+	Negatif	Koulikoro	Non	Oui	MTB detecte
240364	Masculin	49	3+	Negatif	Koulikoro	Non	Oui	MTB detecte
240376	Feminin	27	3+	Negatif	Koulikoro	Non	Non	MTB detecte
240381	Masculin	75	2+	Negatif	Koulikoro	Non	Non	MTB detecte
240382	Feminin	31	1+	Negatif	Koulikoro	Non	Non	MTB detecte
240384	Masculin	20	2+	Negatif	Koulikoro	Non	Non	MTB detecte
240388	Feminin	38	2+	Negatif	Koulikoro	Non	Non	MTB detecte
240395	Feminin	45	3+	Negatif	Koulikoro	Non	Non	MTB detecte
240443	Masculin	50	2+	Negatif	Koulikoro	Non	Non	MTB detecte
240447	Feminin	22	2+	Negatif	Koulikoro	Non	Non	MTB detecte
240500	Masculin	39	3+	Negatif	Koulikoro	Non	Non	MTB detecte
240510	Masculin	50	F+	Negatif	Koulikoro	Non	Non	MTB detecte
240514	Masculin	29	2+	Negatif	Koulikoro	Non	Non	MTB detecte
240518	Masculin	31	3+	Negatif	Koulikoro	Non	Non	MTB detecte
240519	Masculin	43	3+	Negatif	Koulikoro	Non	Oui	MTB detecte
240520	Feminin	25	3+	Negatif	Koulikoro	Non	Non	MTB detecte
240536	Masculin	39	2+	Negatif	Koulikoro	Non	Non	MTB detecte
250001	Feminin	33	F+	Positif	Koulikoro	Non	Oui	MTB detecte
260076	Feminin	80	F+	ND	Koulikoro	Oui	Non	MTB detecte	Oui	OK	34,72501	31,98976		TBc
260077	Feminin	21	F+	ND	Koulikoro	Oui	Oui	MTB detecte	Non envoyé
260085	Masculin	23	1+	ND	Koulikoro	Non	Oui	MTB detecte
260089	Masculin	42	2+	ND	Koulikoro	Non	ND	MTB detecte
260097	Masculin	18	1+	ND	Koulikoro	Oui	Oui	MTB detecte	Non envoyé
260108	Masculin	17	3+	ND	Koulikoro	Non	Non	MTB detecte
260113	Masculin	57	3+	ND		Non	Non	MTB detecte
260117	Masculin	42	F+	ND	Koulikoro	Oui	ND	MTB detecte	Oui	OK	34,19682	29,23636		TBc
260119	Masculin	42	3+	ND	Koulikoro	Non	ND	MTB detecte
260126	Masculin	32	F+	ND	Koulikoro	Oui	Oui	MTB detecte	Oui	OK	31,48587	28,03747		TBc
260128	Feminin	36	3+	ND	Koulikoro	Non	ND	MTB detecte
260129	Feminin	20	3+	ND	Koulikoro	Non	Non	MTB detecte
260137	Feminin	16	F+	Positif	Koulikoro	Oui	Oui	MTB detecte	Oui	OK	32,91504	32,21899		TBc
260162	Masculin	58	F+	ND	Koulikoro	Oui	Oui	MTB detecte	Oui	OK	31,15969	27,7657		TBc
270132	Feminin	65	2+	Negatif	Koulikoro	Non	Non	MTB detecte
270133	Masculin	34	3+	Negatif	Koulikoro	Non	Oui	MTB detecte
270134	Masculin	60	3+	Negatif	Koulikoro	Non	Non	MTB detecte
270139	Feminin	20	3+	Negatif	Koulikoro	Non	Non	MTB detecte
270149	Feminin	80	2+	Negatif	Koulikoro	Non	Non	MTB detecte
270162	Masculin	30	3+	Negatif	Koulikoro	Non	Non	MTB detecte
270171	Masculin	49	2+	Negatif	Koulikoro	Oui	Oui	MTB detecte	Oui	OK	24,40867	22,88205		TBc
270172	Masculin	44	3+	Negatif	Koulikoro	Non	Non	MTB detecte
280234	Masculin	30	1+	Positif	Bamako	Non	Non	MTB detecte
280266	Masculin	54	3+	Negatif	Bamako	Oui	Oui	MTB detecte	Oui	OK	35,84403	30,99889		TBc
280289	Feminin	49	3+	Negatif	Koulikoro	Non	Non	MTB detecte
280292	Feminin	39	3+	Negatif	Kayes	Non	Non	MTB detecte
280313	Masculin	30	3+	Negatif	Koulikoro	Non	Non	MTB detecte
280320	Masculin	23	3+	Negatif	Bamako	Non	Non	MTB detecte
280324	Feminin	30	3+	Negatif	Kayes	Non	Non	MTB detecte
280325	Masculin	48	1+	Negatif	Bamako	Non	Non	MTB detecte
280326	Feminin	20	3+	Negatif	Koulikoro	Non	Non	MTB detecte
280332	Masculin	16	F+	Negatif	Koulikoro	Non	Non	MTB detecte
280337	Masculin	19	F+	Negatif	Koulikoro	Non	Non	MTB detecte
280388	Masculin	28	3+	Negatif		Non	Non	MTB detecte
280398	Masculin	32	3+	Negatif	Koulikoro	Non	Non	MTB detecte
280403	Masculin	44	3+	Negatif	Koulikoro	Non	Oui	MTB detecte
290117	Masculin	59	3+	Positif	Koulikoro	Non	Oui	MTB detecte
290125	Masculin	60	3+	Negatif	Koulikoro	Non	Oui	MTB detecte
290132	Masculin	26	2+	Negatif	Koulikoro	Oui	ND	MTB detecte	Oui	OK	30,77137	27,80549		TBc
290142	Masculin	44	3+	Negatif	Koulikoro	Non	Non	MTB detecte
290155	Masculin	35	3+	Negatif	Koulikoro	Oui	ND	MTB detecte	Oui	OK	19,29227	16,84066		TBc
290162	Masculin	52	3+	Negatif	Bamako	Non	Oui	MTB detecte
290163	Masculin	32	3+	ND	Kayes	Non	Non	MTB detecte
290184	Masculin	38	3+	Positif	Koulikoro	Non	Non	MTB detecte
290186	Masculin	37	3+	Negatif	Koulikoro	Non	Non	MTB detecte
300108	Masculin	77	1+	Negatif	Koulikoro	Non	Non	MTB detecte
300205	Masculin	44	F+	Negatif	Koulikoro	Non	Non	MTB detecte
300208	Feminin	45	3+	Negatif	Koulikoro	Non	Non	MTB detecte
300210	Masculin	45	2+	Negatif	Koulikoro	Non	Non	MTB detecte
300223	Masculin	35	2+	Negatif	Koulikoro	Non	Oui	MTB detecte
300249	Masculin	49	3+	Negatif	Koulikoro	Non	Non	MTB detecte
300289	Feminin	39	1+	Negatif	Koulikoro	Non	Oui	MTB detecte
310104	Masculin	25	3+	Negatif	Koulikoro	Non	Oui	MTB detecte
310167	Masculin	24	3+	ND	Koulikoro	Non	Oui	MTB detecte
310185	Masculin	60	3+	ND	Sikasso	Non	Oui	MTB detecte
310210	Masculin	28	3+	Negatif	Koulikoro	Non	Non	MTB detecte
320198	Masculin	57	3+	Negatif	Koulikoro	Non	Oui	MTB detecte
320213	Masculin	51	F+	Negatif	Koulikoro	Oui	Oui	MTB detecte	Oui	OK	37,5524	36,05334		TBc
320218	Feminin	32	F+	Negatif	Koulikoro	Oui	Non	MTB detecte	Oui	OK	32,77293	34,53947		TBc+NTM
320220	Masculin	40	F+	Negatif	Koulikoro	Non	Oui	MTB detecte
320226	Masculin	30	3+	Negatif	Koulikoro	Non	Oui	MTB detecte
320228	Feminin	20	2+	Negatif	Koulikoro	Non	Oui	MTB detecte
320239	Masculin	60	3+	Negatif	Koulikoro	Non	Oui	MTB detecte
320254	Masculin	45	3+	Negatif	Koulikoro	Non	Oui	MTB detecte
320265	Masculin	78	3+	Negatif	Koulikoro	Non	Oui	MTB detecte
320282	Feminin	60	3+	Negatif	Koulikoro	Non	Oui	MTB detecte
320294	Masculin	60	3+	Negatif	Koulikoro	Non	Oui	MTB detecte
320295	Masculin	50	3+	Negatif	Koulikoro	Non	Oui	MTB detecte
320323	Masculin	36	F+	Negatif	Koulikoro	Non	Oui	MTB detecte
320326	Masculin	50	F+	Negatif	Koulikoro	Non	Oui	MTB detecte
320335	Masculin	56	F+	Negatif	Koulikoro	Non	Oui	MTB detecte
320359	Masculin	30	3+	Negatif	Koulikoro	Non	Oui	MTB detecte
320360	Masculin	47	3+	Negatif	Koulikoro	Non	Oui	MTB detecte
320363	Feminin	20	2+	Negatif	Koulikoro	Non	Oui	MTB detecte
320364	Masculin	48	3+	Negatif	Koulikoro	Non	Oui	MTB detecte
330020	Masculin	62	3+	Negatif	Koulikoro	Oui	ND	MTB detecte	Oui	OK	26,83206	23,18912		TBc
330137	Feminin	30	3+	Negatif	Bamako	Non	Non	MTB detecte
330156	Feminin	15	2+	Negatif	Koulikoro	Non	Non	MTB detecte
330158	Masculin	9	2+	Positif	Koulikoro	Non	Non	MTB detecte
330181	Masculin	25	3+	Negatif	Koulikoro	Non	Non	MTB detecte
330182	Masculin	60	3+	Negatif	Sikasso	Non	Oui	MTB detecte
330192	Masculin	32	3+	Negatif	Koulikoro	Non	Oui	MTB detecte
330200	Feminin	21	2+	Negatif	Koulikoro	Non	Non	MTB detecte
340496	Masculin	36	F+	Negatif	Sikasso	Non	Non	MTB detecte
340507	Masculin	65	3+	Positif	Sikasso	Non	Non	MTB detecte
340508	Masculin	35	2+	Negatif	Sikasso	Non	Non	MTB detecte
340531	Masculin	46	1+	Positif	Sikasso	Non	Oui	MTB detecte
340536	Masculin	42	3+	Negatif	Sikasso	Non	Oui	MTB detecte
340541	Masculin	20	3+	Negatif	Sikasso	Non	Oui	MTB detecte
340554	Masculin	42	3+	Negatif	Sikasso	Non	Oui	MTB detecte
340578	Masculin	30	1+	Negatif	Sikasso	Non	Oui	MTB detecte
340647	Feminin	43	F+	Negatif	Sikasso	Non	Oui	MTB detecte
340660	Masculin	34	3+	Positif	Sikasso	Non	Oui	MTB detecte
340665	Masculin	55	3+	Negatif	Sikasso	Non	Oui	MTB detecte
340672	Masculin	71	F+	Negatif	Sikasso	Non	Oui	MTB detecte
340676	Masculin	75	3+	Negatif	Sikasso	Non	Non	MTB detecte
340683	Masculin	90	1+	Negatif	Sikasso	Non	Non	MTB detecte
360051	Feminin	45	3+	Negatif	Sikasso	Non	Non	MTB detecte
360082	Masculin	36	3+	Negatif	Sikasso	Non	Non	MTB detecte
360089	Masculin	56	3+	Negatif	Ségou	Non	Non	MTB detecte
360090	Feminin	64	3+	Negatif	Sikasso	Non	Non	MTB detecte
370292	Masculin	30	3+	Negatif	Sikasso	Non	Non	MTB detecte
370297	Masculin	57	F+	Negatif	Sikasso	Oui	ND	MTB detecte	Oui	OK	43,21728	37,31118		TBc
370302	Masculin	65	3+	Negatif	Sikasso	Non	Non	MTB detecte
370306	Feminin	35	3+	Positif	Sikasso	Non	Non	MTB detecte
370328	Feminin	22	3+	Negatif	Sikasso	Non	Non	MTB detecte
370342	Feminin	35	1+	Negatif	Sikasso	Oui	Oui	MTB detecte	Non envoyé
370360	Masculin	48	3+	Negatif	Sikasso	Non	Non	MTB detecte
370364	Feminin	19	F+	Negatif	Sikasso	Non	Oui	MTB detecte
370370	Feminin	40	3+	Negatif	Sikasso	Non	Non	MTB detecte
370379	Masculin	40	F+	Positif	Sikasso	Non	Non	MTB detecte
370405	Masculin	18	3+	Negatif	Sikasso	Non	Non	MTB detecte
370407	Masculin	31	3+	Negatif	Sikasso	Non	Non	MTB detecte
370408	Masculin	29	3+	Negatif	Sikasso	Non	Non	MTB detecte
380081	Feminin	35	F+	ND	Sikasso	Non	Non	MTB detecte
390332	Masculin	23	2+	ND	Sikasso	Non	Oui	MTB detecte
390334	Feminin	35	2+	Negatif	Sikasso	Non	Oui	MTB detecte
390345	Masculin	47	F+	Negatif	Sikasso	Non	Non	MTB detecte	Oui	OK	28,9887	25,47549		TBc
390350	Masculin	54	2+	Negatif	Sikasso	Oui	Oui	MTB detecte	Oui	OK	33,76293	NA		NTM	TBc	TBc
390364	Feminin	40	2+	Negatif	Sikasso	Non	Non	MTB detecte
390410	Masculin	41	3+	Negatif	Sikasso	Oui	Oui	MTB detecte	Oui	OK	25,23323	22,26258		TBc
390411	Masculin	46	F+	Negatif	Sikasso	Oui	Oui	MTB detecte	Oui	OK	34,04124	29,7333		TBc
390432	Feminin	56	2+	Negatif	Sikasso	Non	Non	MTB detecte
390434	Masculin	21	3+	Negatif	Sikasso	Non	Non	MTB detecte
390436	Masculin	24	2+	Negatif	Sikasso	Oui	ND	MTB detecte	Oui	OK	28,44749	36,56353		TBc+NTM
390440	Masculin	40	2+	Negatif	Sikasso	Non	Non	MTB detecte
390465	Masculin	63	3+	Negatif	Sikasso	Non	Non	MTB detecte
400964	Masculin	50	3+	Negatif	Koulikoro	Non	ND	MTB detecte
400973	Feminin	62	F+	Negatif	Sikasso	Non	Non	MTB detecte
400978	Feminin	46	3+	Negatif	Sikasso	Non	Non	MTB detecte
401005	Masculin	30	1+	Negatif	Sikasso	Non	Non	MTB detecte
401020	Masculin	30	2+	Negatif	Sikasso	Non	Non	MTB detecte
401021	Masculin	21	2+	Negatif	Sikasso	Non	Non	MTB detecte
401024	Masculin	20	3+	Negatif	Sikasso	Non	Non	MTB detecte
401048	Masculin	50	F+	Negatif	Sikasso	Oui	Oui	MTB detecte	Oui	OK	41,30672	33,78177		TBc
401054	Masculin	65	F+	Negatif	Sikasso	Oui	Oui	MTB detecte	Oui	OK	34,52882	30,1625		TBc
401087	Masculin	60	F+	Negatif	Sikasso	Non	Non	MTB detecte
401100	Masculin	35	3+	Negatif	Sikasso	Non	Non	MTB detecte
401117	Feminin	45	2+	Negatif	Sikasso	Non	Non	MTB detecte
401118	Masculin	46	F+	Negatif	Sikasso	Oui	Oui	MTB detecte	Oui	OK	33,25105	29,85875		TBc
401149	Masculin	61	F+	Negatif	Sikasso	Oui	Non	MTB detecte	Oui	OK	29,24253	35,39706		TBc+NTM
401210	Masculin	40	1+	Negatif	Sikasso	Non	Non	MTB detecte
401229	Feminin	37	1+	Negatif	Sikasso	Oui	Oui	MTB detecte	Oui	OK	30,73883	32,50044		TBc+NTM
401264	Masculin	60	1+	Negatif	Sikasso	Non	Non	MTB detecte
401265	Masculin	19	1+	Negatif	Sikasso	Oui	Oui	MTB detecte	Oui	OK	37,65457	34,7662		TBc
401267	Feminin	45	2+	Negatif	Sikasso	Oui	Oui	MTB detecte	Oui	OK	33,42708	29,36137		TBc
401271	Masculin	58	2+	Negatif	Sikasso	Oui	Oui	MTB detecte	Oui	OK	28,79117	36,00705		TBc+NTM
401294	Masculin	50	F+	Negatif	Sikasso	Oui	Oui	MTB detecte	Oui	OK	33,01078	32,6916		TBc
401302	Feminin	30	2+	Negatif	Sikasso	Oui	ND	MTB detecte	Oui	OK	31,57679	28,93168		TBc
401306	Feminin	75	3+	Negatif	Sikasso	Non	Non	MTB detecte
401323	Masculin	22	3+	Negatif	Sikasso	Non	Non	MTB detecte
401324	Masculin	52	3+	ND	Sikasso	Non	ND	MTB detecte
401348	Masculin	74	3+	Negatif	Sikasso	Non	Non	MTB detecte
401352	Masculin	26	2+	Negatif	Sikasso	Non	Non	MTB detecte
401353	Feminin	60	1+	Negatif	Sikasso	Oui	Oui	MTB detecte	Oui	OK	38,79353	36,02989		TBc
401375	Masculin	59	F+	ND	Sikasso	Non	Non	MTB detecte
401377	Masculin	47	3+	Negatif	Sikasso	Non	Non	MTB detecte
401384	Masculin	38	F+	Negatif	Sikasso	Oui	Oui	MTB detecte	Oui	OK	29,72073	27,7672		TBc
401386	Masculin	42	1+	Negatif	Sikasso	Non	Non	MTB detecte
401388	Masculin	53	2+	Negatif	Sikasso	Non	Non	MTB detecte
401395	Feminin	40	3+	Negatif	Sikasso	Non	Non	MTB detecte
401427	Feminin	60	1+	Negatif	Sikasso	Non	Non	MTB detecte
401435	Masculin	39	2+	Negatif	Sikasso	Oui	Oui	MTB detecte	Oui	OK	24,85005	22,31622		TBc
401438	Masculin	39	3+	Negatif	Sikasso	Non	Non	MTB detecte
401444	Masculin	60	2+	Negatif	Sikasso	Non	Non	MTB detecte
401448	Feminin	43	3+	Negatif	Sikasso	Non	Non	MTB detecte
420108	Masculin	22	2+	Negatif	Sikasso	Non	Oui	MTB detecte
420117	Masculin	65	2+	Negatif	Sikasso	Non	Oui	MTB detecte
420128	Masculin	25	3+	Negatif	Sikasso	Non	Non	MTB detecte
420136	Masculin	28	2+	Negatif	Sikasso	Non	Non	MTB detecte
430864	Feminin	28	3+	Negatif	Sikasso	Non	Oui	MTB detecte
430871	Masculin	38	3+	Positif	Sikasso	Non	Oui	MTB detecte
430907	Feminin	28	3+	Negatif	Sikasso	Non	Oui	MTB detecte
430929	Feminin	33	2+	Negatif	Sikasso	Non	Oui	MTB detecte	Oui	OK	32,52851	30,487		TBc
430964	Feminin	55	3+	Negatif	Sikasso	Non	Oui	MTB detecte
430967	Masculin	25	2+	Negatif	Sikasso	Non	Oui	MTB detecte
430990	Masculin	39	3+	Negatif	Sikasso	Non	Non	MTB detecte
430991	Feminin	80	2+	Negatif	Sikasso	Oui	Oui	MTB detecte	Oui	OK	29,96084	27,67057		TBc
431000	Feminin	35	2+	Positif	Sikasso	Non	Oui	MTB detecte
431001	Feminin	26	1+	Negatif	Sikasso	Non	Oui	MTB detecte
431021	Masculin	53	3+	ND	Sikasso	Non	Oui	MTB detecte
431035	Masculin	56	3+	Negatif	Sikasso	Non	Oui	MTB detecte
431063	Masculin	32	F+	ND	Sikasso	Oui	Oui	MTB detecte	Oui	OK	35,74952	32,86812		TBc
431080	Masculin	25	2+	Negatif	Sikasso	Non	Oui	MTB detecte
431091	Masculin	40	3+	Negatif	Sikasso	Non	Oui	MTB detecte
431092	Masculin	24	F+	Negatif	Sikasso	Non	Oui	MTB detecte
431105	Masculin	22	3+	Negatif	Sikasso	Non	Oui	MTB detecte
431110	Masculin	40	2+	Negatif	Sikasso	Non	Oui	MTB detecte
431114	Feminin	26	1+	ND	Sikasso	Oui	Oui	MTB detecte	Oui	OK	29,93489	31,18819		TBc+NTM
431135	Masculin	51	F+	Negatif	Sikasso	Oui	Oui	MTB detecte	Oui	OK	32,99975	30,36637		TBc
431148	Feminin	29	2+	Negatif	Sikasso	Non	Oui	MTB detecte
431175	Masculin	41	3+	Negatif	Sikasso	Non	Oui	MTB detecte
431211	Feminin	36	2+	Negatif	Sikasso	Oui	Oui	MTB detecte	Oui	OK	28,77991	26,5803		TBc
431219	Masculin	50	2+	Negatif	Sikasso	Non	Non	MTB detecte
431222	Masculin	45	3+	ND	Sikasso	Oui	Oui	MTB detecte	Oui	OK	24,13292	26,0722		TBc+NTM
431228	Feminin	70	3+	Negatif	Sikasso	Non	Non	MTB detecte
431257	Feminin	54	3+	Negatif	Sikasso	Non	Oui	MTB detecte
431259	Feminin	19	3+	Negatif	Sikasso	Non	Non	MTB detecte
431276	Masculin	30	3+	ND	Sikasso	Non	Oui	MTB detecte
431307	Masculin	54	3+	Negatif	Sikasso	Non	Oui	MTB detecte
431362	Masculin	57	3+	Negatif	Sikasso	Non	Oui	MTB detecte
431380	Masculin	36	3+	Negatif	Sikasso	Non	Oui	MTB detecte
431388	Masculin	50	1+	ND	Sikasso	Oui	Oui	MTB detecte	Oui	OK	31,29499	28,14601		TBc
431452	Feminin	29	1+	Negatif	Sikasso	Oui	ND	MTB detecte	Oui	OK	32,66194	30,92874		TBc
440353	Masculin	28	F+	Negatif	Sikasso	Oui	ND	MTB detecte	Oui	OK	NA	32,58289		TBc
440361	Masculin	68	3+	ND	Sikasso	Oui	Oui	MTB detecte	Oui	OK	26,62838	23,03514		TBc
440375	Feminin	19	2+	Negatif	Sikasso	Non	ND	MTB detecte
450166	Feminin	26	3+	ND	Sikasso	Non	Oui	MTB detecte
450197	Masculin	49	3+	Negatif	Sikasso	Non	Oui	MTB detecte
450203	Masculin	42	3+	Negatif	Sikasso	Non	Oui	MTB detecte
460180	Masculin	19	3+	Negatif	Ségou	Non	Oui	MTB detecte
460202	Feminin	35	3+	Negatif	Ségou	Non	Oui	MTB detecte
460223	Feminin	60	2+	Negatif	Ségou	Oui	ND	MTB detecte	Oui	OK	25,16358	21,89881		TBc
460229	Masculin	52	3+	Negatif	Ségou	Non	Oui	MTB detecte
470277	Masculin	47	3+	ND	Ségou	Non	Oui	MTB detecte
470306	Masculin	47	2+	Negatif	Ségou	Non	Oui	MTB detecte
470348	Masculin	64	2+	Positif	Ségou	Non	Oui	MTB detecte
470390	Masculin	57	3+	Negatif	Ségou	Non	Oui	MTB detecte
470462	Feminin	51	3+	Positif	Ségou	Non	Oui	MTB detecte
480099	Feminin	73	3+	Negatif	Ségou	Non	Non	MTB detecte
480102	Feminin	23	3+	Negatif	Ségou	Non	Non	MTB detecte
480105	Feminin	50	F+	Positif	Ségou	Non	Non	MTB detecte
480116	Feminin	40	3+	Negatif	Ségou	Non	Non	MTB detecte
480150	Masculin	65	3+	ND	Ségou	Non	Non	MTB detecte
490218	Masculin	67	2+	ND	Ségou	Non	Oui	MTB detecte
490220	Masculin	27	3+	Negatif	Ségou	Non	Oui	MTB detecte
490234	Feminin	20	3+	Negatif	Ségou	Non	Non	MTB detecte
500127	Masculin	86	3+	Negatif	Ségou	Oui	ND	MTB detecte	Oui	OK	37,59724	28,41574		TBc
500143	Feminin	38	3+	Negatif	Koulikoro	Non	Non	MTB detecte
500151	Feminin	60	2+	Negatif	Ségou	Non	Non	MTB detecte
510230	Masculin	24	2+	Negatif	Ségou	Non	ND	MTB detecte
510242	Feminin	17	3+	Negatif	Ségou	Non	ND	MTB detecte
510249	Masculin	47	2+	Negatif	Ségou	Non	Non	MTB detecte
510252	Feminin	25	1+	Negatif	Ségou	Non	Non	MTB detecte
510259	Feminin	45	3+	Negatif	Ségou	Non	Non	MTB detecte
510264	Feminin	30	3+	Negatif	Ségou	Non	Non	MTB detecte
510270	Masculin	47	F+	Negatif	Ségou	Non	Non	MTB detecte
510271	Masculin	64	2+	Negatif	Ségou	Non	Non	MTB detecte
510277	Masculin	34	F+	Negatif	Ségou	Non	Non	MTB detecte
510289	Feminin	25	F+	Negatif	Ségou	Non	Non	MTB detecte
510290	Masculin	28	2+	Negatif	Ségou	Non	Non	MTB detecte
510300	Masculin	70	2+	Negatif	Ségou	Non	Non	MTB detecte
510317	Masculin	20	3+	Negatif	Ségou	Non	Non	MTB detecte
510327	Feminin	20	3+	Negatif	Ségou	Non	Non	MTB detecte
510341	Feminin	39	3+	Negatif	Ségou	Non	Non	MTB detecte
520260	Feminin	25	2+	Negatif	Ségou	Non	Non	MTB detecte
520266	Feminin	41	3+	Negatif	Ségou	Non	Non	MTB detecte
520279	Masculin	66	3+	Negatif	Ségou	Non	Non	MTB detecte
520285	Masculin	12	2+	Negatif	Ségou	Non	Non	MTB detecte
520318	Masculin	29	3+	Negatif	Ségou	Non	Non	MTB detecte
520319	Feminin	30	3+	Negatif	Ségou	Non	Non	MTB detecte
520341	Masculin	36	3+	ND	Ségou	Non	Non	MTB detecte
520347	Feminin	35	F+	Negatif	Ségou	Non	Non	MTB detecte
520350	Masculin	49	3+	Negatif	Ségou	Non	Non	MTB detecte
520373	Feminin	20	3+	Negatif	Ségou	Non	Non	MTB detecte
530358	Masculin	46	3+	Negatif	Ségou	Non	Non	MTB detecte
530360	Feminin	30	3+	Negatif	Ségou	Non	Non	MTB detecte
530363	Masculin	68	3+	Negatif	Ségou	Non	Oui	MTB detecte
530375	Masculin	59	3+	Negatif	Ségou	Non	Oui	MTB detecte
530378	Masculin	68	3+	Negatif	Ségou	Non	Oui	MTB detecte
530388	Feminin	55	3+	Negatif	Ségou	Non	Non	MTB detecte
530390	Masculin	45	3+	Negatif	Ségou	Non	Non	MTB detecte
530392	Feminin	23	3+	Negatif	Ségou	Non	Non	MTB detecte
530430	Masculin	30	3+	Negatif	Ségou	Non	Oui	MTB detecte
530431	Masculin	50	3+	Negatif	Ségou	Non	Oui	MTB detecte
530448	Masculin	67	3+	Negatif	Ségou	Non	Non	MTB detecte
530455	Masculin	29	F+	Negatif	Ségou	Non	Oui	MTB detecte
530465	Masculin	21	3+	Negatif	Ségou	Non	Non	MTB detecte
530492	Masculin	61	3+	Negatif	Ségou	Non	Non	MTB detecte
530500	Masculin	25	2+	Negatif	Ségou	Non	Non	MTB detecte
550246	Masculin	60	1+	Negatif	Ségou	Non	Oui	MTB detecte
550249	Feminin	40	2+	Negatif	Ségou	Non	Oui	MTB detecte
550256	Masculin	23	3+	Negatif	Ségou	Non	Oui	MTB detecte
550260	Feminin	40	F+	Negatif	Ségou	Oui	Oui	MTB detecte	Oui	OK	30,15447	28,0739		TBc
550262	Masculin	41	2+	Positif	Ségou	Non	Oui	MTB detecte
550274	Masculin	46	3+	Negatif	Ségou	Non	Non	MTB detecte
550286	Feminin	20	3+	Negatif	Ségou	Non	Oui	MTB detecte
550288	Feminin	15	3+	Negatif	Ségou	Non	Oui	MTB detecte
550292	Masculin	73	2+	Negatif	Ségou	Non	Non	MTB detecte
550301	Masculin	46	2+	Negatif	Ségou	Non	Oui	MTB detecte
550308	Masculin	36	2+	Negatif	Ségou	Non	Oui	MTB detecte
550310	Feminin	22	3+	Negatif	Ségou	Non	Oui	MTB detecte
550311	Feminin	66	2+	Negatif	Ségou	Non	Oui	MTB detecte
550324	Masculin	64	3+	Negatif	Ségou	Non	Oui	MTB detecte
550345	Feminin	50	2+	Negatif	Ségou	Oui	ND	MTB detecte	Oui	OK	24,36807	21,2253		TBc
550351	Masculin	47	F+	Negatif	Ségou	Oui	ND	MTB detecte	Oui	OK	31,31719	29,73373		TBc
550361	Masculin	21	1+	Negatif	Ségou	Non	Oui	MTB detecte
550367	Feminin	40	1+	Negatif	Ségou	Non	Oui	MTB detecte
550372	Feminin	40	1+	Negatif	Ségou	Non	Non	MTB detecte
550384	Feminin	18	3+	Negatif	Ségou	Non	Oui	MTB detecte
550386	Masculin	20	1+	Negatif	Ségou	Non	Oui	MTB detecte
550392	Feminin	67	1+	Negatif	Ségou	Non	Oui	MTB detecte
550393	Masculin	64	3+	Negatif	Ségou	Non	Oui	MTB detecte
550404	Feminin	55	3+	Negatif	Ségou	Non	Oui	MTB detecte
550408	Masculin	53	3+	Negatif	Ségou	Non	Oui	MTB detecte
550422	Masculin	67	3+	Negatif	Ségou	Non	Oui	MTB detecte
550428	Masculin	46	1+	Negatif	Ségou	Non	Oui	MTB detecte
550438	Feminin	21	3+	Negatif	Ségou	Non	Oui	MTB detecte
561252	Masculin	30	3+	Negatif	Ségou	Oui	Non	MTB detecte
561267	Feminin	54	3+	ND	Ségou	Non	Non	MTB detecte
561276	Masculin	24	3+	Negatif	Ségou	Non	Non	MTB detecte
561291	Feminin	34	3+	Positif	Ségou	Non	Oui	MTB detecte
561295	Masculin	44	2+	Negatif	Ségou	Non	Non	MTB detecte
561338	Feminin	35	F+	ND	Ségou	Oui	Oui	MTB detecte	Oui	OK	35,65543	32,01363		TBc
561489	Feminin	48	3+	Negatif	Ségou	Non	Oui	MTB detecte
561495	Masculin	46	3+	Negatif	Ségou	Oui	Oui	MTB detecte	Non envoyé
561500	Feminin	23	F+	Positif	Ségou	Oui	Oui	MTB detecte	Oui	OK	37,69979	34,42402		TBc
561544	Masculin	23	3+	Negatif	Ségou	Non	Non	MTB detecte
561557	Feminin	36	3+	Negatif	Ségou	Non	Non	MTB detecte
561601	Masculin	37	2+	Negatif	Ségou	Non	Non	MTB detecte
561609	Feminin	45	1+	Positif	Ségou	Non	Non	MTB detecte
561610	Masculin	31	3+	Negatif	Ségou	Non	Oui	MTB detecte
561611	Masculin	50	3+	Positif	Ségou	Non	Non	MTB detecte
561624	Masculin	18	3+	Negatif	Ségou	Non	ND	MTB detecte
561630	Masculin	50	F+	Negatif	Ségou	Oui	Oui	MTB detecte	Oui	OK	29,82585	27,71544		TBc
561644	Masculin	23	3+	Negatif	Ségou	Non	Oui	MTB detecte
561645	Feminin	50	3+	Negatif	Ségou	Non	Non	MTB detecte
561650	Feminin	70	3+	ND	Ségou	Oui	Oui	MTB detecte	Oui	OK	24,52784	22,32576		TBc
561696	Masculin	37	2+	Negatif	Ségou	Oui	Oui	MTB detecte	Oui	OK	30,68439	28,76176		TBc
561714	Feminin	25	2+	Negatif	Ségou	Non	Non	MTB detecte
561805	Masculin	32	3+	Negatif	Ségou	Oui	Oui	MTB detecte	Oui	OK	29,45137	25,87473		TBc
561829	Masculin	57	1+	Positif	Ségou	Non	Non	MTB detecte
561854	Masculin	27	3+	Negatif	Ségou	Non	Non	MTB detecte
561883	Feminin	25	2+	Negatif	Ségou	Non	Non	MTB detecte
561902	Feminin	46	2+	ND	Ségou	Non	Non	MTB detecte
570179	Masculin	59	3+	Negatif	Ségou	Non	Oui	MTB detecte
570182	Feminin	21	3+	Negatif	Ségou	Non	Oui	MTB detecte
570188	Masculin	49	3+	Negatif	Ségou	Oui	Oui	MTB detecte	Oui	OK	30,80365	30,06578		TBc
570193	Masculin	50	3+	Negatif	Ségou	Non	Oui	MTB detecte
570231	Masculin	75	3+	Negatif	Ségou	Non	Oui	MTB detecte
570267	Masculin	64	1+	Negatif	Ségou	Non	Oui	MTB detecte
570270	Feminin	63	2+	Positif	Ségou	Non	Oui	MTB detecte
570272	Masculin	55	F+	Negatif	Ségou	Oui	Oui	MTB detecte	Non envoyé
580229	Masculin	22	1+	ND	Mopti	Non	Non	MTB detecte
580244	Masculin	35	3+	Negatif	Mopti	Non	Non	MTB detecte
580248	Feminin	15	F+	Negatif	Mopti	Non	Non	MTB detecte
580273	Masculin	39	3+	Negatif	Mopti	Non	Non	MTB detecte
580297	Feminin	42	1+	Negatif	Mopti	Non	Non	MTB detecte
580300	Feminin	35	3+	Negatif	Mopti	Non	Non	MTB detecte
580313	Masculin	27	3+	Negatif	Mopti	Non	Non	MTB detecte
590361	Masculin	28	3+	ND	Mopti	Non	Non	MTB detecte
590365	Masculin	43	3+	ND	Mopti	Non	Oui	MTB detecte
590367	Masculin	17	3+	ND	Mopti	Non	Non	MTB detecte
590369	Masculin	36	3+	ND	Mopti	Non	Non	MTB detecte
590372	Feminin	28	2+	ND	Mopti	Non	Non	MTB detecte
590392	Masculin	52	2+	ND	Mopti	Non	Non	MTB detecte
590394	Masculin	35	2+	ND	Mopti	Non	Non	MTB detecte
590396	Masculin	58	3+	ND	Mopti	Non	Non	MTB detecte
590398	Masculin	22	1+	ND	Mopti	ND	ND	MTB detecte
590399	Masculin	25	F+	ND	Mopti	ND	ND	MTB detecte
590401	Masculin	20	3+	ND	Mopti	Non	Non	MTB detecte
590402	Masculin	20	2+	ND	Mopti	Non	Non	MTB detecte
590405	Masculin	22	3+	ND	Mopti	Non	Non	MTB detecte
590417	Masculin	37	2+	Negatif	Mopti	Non	Non	MTB detecte
590429	Masculin	22	3+	ND	Mopti	ND	ND	MTB detecte
590439	Masculin	24	3+	ND	Mopti	Oui	Oui	MTB detecte	Oui	OK	24,56410217	23,09356		TBc
590443	Masculin	22	3+	ND	Mopti	Non	Non	MTB detecte
590469	Masculin	65	3+	ND	Mopti	Non	Non	MTB detecte
590501	Masculin	50	F+	ND	Mopti	Oui	ND	MTB detecte	Oui	OK	29,41475677	24,25192		TBc
590502	Masculin	36	2+	ND	Mopti	Oui	Oui	MTB detecte	Oui	OK	26,37210464	24,22022		TBc
590510	Masculin	57	2+	ND	Mopti	Non	Non	MTB detecte
590541	Masculin	66	3+	ND	Mopti	Oui	Oui	MTB detecte	Oui	OK	24,07675552	20,80271		TBc
600286	Masculin	58	F+	Negatif	Mopti	Non	Oui	MTB detecte	Oui	OK	35,80526733	31,1708		TBc
600290	Feminin	33	2+	Negatif	Mopti	Non	Non	MTB detecte
600300	Masculin	22	1+	Negatif	Mopti	Non	Non	MTB detecte
600301	Feminin	55	1+	Negatif	Mopti	Non	Non	MTB detecte
600315	Masculin	54	1+	Negatif	Mopti	Oui	Oui	MTB detecte	Oui	OK	26,14934921	24,28971		TBc
600319	Feminin	60	1+	Negatif	Mopti	Non	Non	MTB detecte
600325	Masculin	27	2+	Negatif	Mopti	Non	Non	MTB detecte
600329	Feminin	26	F+	Negatif	Mopti	Non	Non	MTB detecte
600341	Feminin	28	1+	Negatif	Mopti	Non	Non	MTB detecte
600366	Feminin	40	3+	Negatif	Mopti	Non	Non	MTB detecte
600371	Feminin	27	3+	Negatif	Mopti	Non	Non	MTB detecte
600389	Masculin	46	2+	Negatif	Mopti	Non	Non	MTB detecte
600391	Masculin	45	F+	Negatif	Mopti	Non	Non	MTB detecte
600410	Feminin	26	1+	Negatif	Mopti	Non	Non	MTB detecte
600427	Feminin	30	3+	Negatif	Mopti	Non	Oui	MTB detecte
600445	Masculin	53	F+	Negatif	Mopti	Non	Non	MTB detecte
600449	Feminin	20	F+	Negatif	Mopti	Non	Non	MTB detecte
600457	Masculin	61	F+	Negatif	Mopti	Non	Non	MTB detecte
600462	Feminin	37	1+	Negatif	Mopti	Non	Non	MTB detecte
600475	Feminin	30	1+	Negatif	Mopti	Non	Non	MTB detecte
610528	Masculin	42	3+	Negatif	Mopti	Non	Non	MTB detecte
610530	Feminin	35	2+	Negatif	Mopti	Non	Non	MTB detecte
610557	Feminin	31	2+	Negatif	Mopti	Oui	ND	MTB detecte	Oui	OK	30,75421143	28,24645		TBc
610558	Feminin	25	3+	Negatif	Mopti	Non	Non	MTB detecte
610568	Feminin	30	3+	Negatif	Mopti	Non	Non	MTB detecte
610572	Masculin	27	3+	Negatif	Mopti	Non	Non	MTB detecte
610575	Masculin	58	3+	Negatif	Mopti	Oui	ND	MTB detecte	Oui	OK	26,77091789	23,49703		TBc
610577	Feminin	28	3+	Negatif	Mopti	Non	Oui	MTB detecte
610592	Masculin	44	3+	Negatif	Mopti	Non	Non	MTB detecte
610595	Masculin	47	2+	Negatif	Mopti	Non	Non	MTB detecte
610609	Masculin	34	3+	ND	Mopti	Non	Non	MTB detecte
610610	Feminin	74	1+	ND	Mopti	Non	Non	MTB detecte
610623	Masculin	30	3+	Positif	Mopti	Non	Non	MTB detecte
610632	Masculin	35	3+	ND	Mopti	Oui	Oui	MTB detecte	Oui	OK	26,21744919	22,64472		TBc
610633	Masculin	20	F+	ND	Mopti	Oui	Oui	MTB detecte	Oui	OK	26,84874344	31,76363		TBc+NTM
610635	Feminin	20	2+	ND	Mopti	Non	Non	MTB detecte
610637	Masculin	31	F+	Negatif	Mopti	Oui	Oui	MTB detecte	Oui	OK	36,2001152	31,49736		TBc
610650	Masculin	37	3+	Negatif	Mopti	Non	Non	MTB detecte
610660	Masculin	50	2+	Negatif	Mopti	Non	Non	MTB detecte
610668	Feminin	35	F+	Negatif	Régions du nord	Non	Non	MTB detecte
610676	Masculin	50	F+	Negatif	Mopti	Oui	Oui	MTB detecte	Oui	OK	34,21471024	30,38865		TBc
620181	Feminin	40	3+	ND	Mopti	Non	ND	MTB detecte
620193	Masculin	35	3+	ND	Mopti	Non	ND	MTB detecte
620195	Feminin	31	3+	ND	Mopti	Non	ND	MTB detecte
620227	Masculin	32	3+	ND	Mopti	Non	ND	MTB detecte
620231	Masculin	30	3+	ND	Mopti	Non	ND	MTB detecte
630033	Feminin	15	1+	ND	Mopti	Non	Non	MTB detecte
630034	Masculin	29	3+	ND	Mopti	Non	Oui	MTB detecte
630036	Masculin	35	3+	ND	Mopti	Non	Non	MTB detecte
630037	Feminin	25	3+	ND	Mopti	Non	Non	MTB detecte
630038	Masculin	34	F+	ND	Mopti	Non	Non	MTB detecte
630040	Feminin	35	3+	ND	Mopti	Non	Non	MTB detecte
630162	Feminin	18	2+	ND	Mopti	Non	ND	MTB detecte
640274	Masculin	20	3+	Negatif	Mopti	Non	Oui	MTB detecte
640307	Masculin	54	F+	Negatif	Mopti	Oui	Oui	MTB detecte	Oui	OK	38,51967621	38,18865		TBc
640318	Masculin	50		Negatif	Mopti	Non	Oui	MTB detecte
640330	Masculin	37	F+	Positif	Mopti	Non	Oui	MTB detecte
640343	Feminin	50	1+	Negatif	Mopti	Non	Non	MTB detecte
640344	Masculin	37	3+	Negatif	Mopti	Non	Non	MTB detecte
640356	Masculin	23	3+	Negatif	Mopti	Non	Oui	MTB detecte
640368	Feminin	15	2+	Negatif	Mopti	Non	Oui	MTB detecte
640370	Masculin	28	3+	Negatif	Mopti	Non	Oui	MTB detecte
640376	Masculin	18	1+	Negatif	Mopti	Non	Oui	MTB detecte
640381	Masculin	38	3+	Negatif	Mopti	Non	Oui	MTB detecte
640386	Masculin	37	3+	Negatif	Mopti	Oui	ND	MTB detecte	Oui	OK	26,41637421	22,82198		TBc
640395	Masculin	59	3+	Negatif	Mopti	Non	Oui	MTB detecte
640402	Masculin	32	2+	Negatif	Mopti	Oui	ND	MTB detecte	Oui	OK	24,24511337	21,0638		TBc
640403	Masculin	50	2+	Negatif	Mopti	Non	Oui	MTB detecte
650670	Masculin	39	3+	ND	Mopti	Non	Non	MTB detecte
650681	Masculin	80	3+	ND	Mopti	Non	Oui	MTB detecte
650691	Masculin	65	3+	Negatif	Mopti	Non	ND	MTB detecte
650705	Feminin	30	3+	Negatif	Mopti	Non	Oui	MTB detecte
650733	Feminin	47	2+	Negatif	Mopti	Non	Non	MTB detecte
650737	Masculin	43	2+	Negatif	Mopti	Non	Oui	MTB detecte
650744	Masculin	50	3+	Negatif	Ségou	Non	Oui	MTB detecte
650748	Feminin	36	F+	Negatif	Mopti	Non	Non	MTB detecte
650752	Masculin	25	3+	Negatif	Mopti	Non	Non	MTB detecte
650754	Masculin	30	3+	Negatif	Mopti	Non	Non	MTB detecte
650755	Feminin	50	3+	Negatif	Mopti	Non	Non	MTB detecte
650756	Masculin	17	2+	Negatif	Mopti	Non	Non	MTB detecte
650760	Masculin	60	3+	ND	Mopti	Non	Non	MTB detecte
650763	Masculin	28	3+	Negatif	Mopti	Non	Non	MTB detecte
650769	Masculin	70	1+	Negatif	Mopti	Non	Non	MTB detecte
650781	Feminin	25	1+	Negatif	Mopti	Non	Non	MTB detecte
650792	Masculin	38	3+	Negatif	Mopti	Non	Non	MTB detecte
650793	Feminin	41	1+	Negatif	Mopti	Non	Non	MTB detecte
650794	Masculin	32	2+	Negatif	Mopti	Non	Non	MTB detecte
650809	Masculin	70	3+	Negatif	Mopti	Non	Non	MTB detecte
650814	Feminin	40	3+	Negatif	Mopti	Non	Non	MTB detecte
650832	Masculin	36	3+	Negatif	Mopti	Non	Non	MTB detecte
650835	Feminin	60	3+	Negatif	Mopti	Non	Oui	MTB detecte
650838	Masculin	22	3+	Negatif	Mopti	Non	Non	MTB detecte
650875	Feminin	25	3+	ND	Mopti	Non	ND	MTB detecte
650884	Feminin	17	3+	Negatif	Mopti	Non	Non	MTB detecte
650915	Masculin	24	2+	Positif	Mopti	Non	Non	MTB detecte
651017	Masculin	48	3+	ND	Mopti	Non	Non	MTB detecte
660194	Feminin	35	3+	Positif	Mopti	Non	Oui	MTB detecte
660204	Feminin	41	3+	ND	Mopti	Non	Non	MTB detecte
660211	Masculin	30	2+	Negatif	Mopti	Oui	Oui	MTB detecte	Oui	OK	NA	36,84333		TBc
660214	Masculin	75	3+	ND	Mopti	Non	Non	MTB detecte
660220	Masculin	34	3+	ND	Mopti	Non	Non	MTB detecte
660227	Feminin	47	3+	Negatif	Mopti	Non	Non	MTB detecte
660263	Masculin	30	3+	ND	Mopti	Non	Non	MTB detecte
660270	Masculin	28	3+	ND	Mopti	Non	Non	MTB detecte
660283	Feminin	50	2+	Negatif	Mopti	Non	Non	MTB detecte
660289	Feminin	50	3+	Negatif	Mopti	Non	Non	MTB detecte
660290	Feminin	22	3+	Negatif	Mopti	Non	Non	MTB detecte
660294	Feminin	25	3+	Negatif	Mopti	Non	Non	MTB detecte
660306	Masculin	58	2+	ND	Mopti	Non	Non	MTB detecte
660308	Feminin	28	2+	ND	Mopti	Non	Non	MTB detecte
660309	Masculin	20	3+	Negatif	Mopti	Non	Non	MTB detecte
670326	Feminin	24	3+	Negatif	Mopti	Non	Non	MTB detecte
670329	Masculin	29	3+	Negatif	Mopti	Non	Oui	MTB detecte
670334	Masculin	30	3+	Negatif	Mopti	Non	Non	MTB detecte
670335	Masculin	30	2+	Negatif	Mopti	Non	Non	MTB detecte
670338	Masculin	50	3+	Negatif	Mopti	Non	Non	MTB detecte
670343	Masculin	15	3+	Negatif	Mopti	Non	Non	MTB detecte
670345	Masculin	27	3+	Negatif	Mopti	Non	Non	MTB detecte
670350	Masculin	49	3+	Negatif	Mopti	Non	Non	MTB detecte
670375	Feminin	29	1+	Negatif	Mopti	Non	Oui	MTB detecte
670380	Feminin	18	F+	Negatif	Mopti	Oui	Oui	MTB detecte	Oui	OK	36,00941467	33,39841		TBc
670386	Masculin	63	1+	Negatif	Mopti	Non	Oui	MTB detecte
670387	Feminin	25	2+	Negatif	Mopti	Non	Non	MTB detecte
670389	Feminin	28	3+	Negatif	Mopti	Non	Non	MTB detecte
670398	Masculin	20	3+	Negatif	Mopti	Oui	Oui	MTB detecte	Oui	OK	25,52256012	27,49937		TBc+NTM
670418	Feminin	56	1+	Negatif	Mopti	Non	Oui	MTB detecte
670422	Feminin	35	1+	Negatif	Mopti	Non	Non	MTB detecte
670430	Feminin	30	2+	Negatif	Mopti	Non	Non	MTB detecte
670431	Feminin	12	3+	Negatif	Mopti	Non	Non	MTB detecte
670440	Masculin	38	2+	Negatif	Mopti	Oui	Oui	MTB detecte	Oui	OK	27,97189903	26,92734		TBc
670452	Masculin	61	3+	Negatif	Mopti	Non	Non	MTB detecte
670473	Feminin	22	1+	Negatif	Mopti	Non	Non	MTB detecte
670492	Masculin	40	2+	Negatif	Mopti	Oui	ND	MTB detecte	Oui	OK	25,97601509	23,93565		TBc
670512	Masculin	33	3+	Negatif	Mopti	Oui	Oui	MTB detecte	Oui	OK	24,95284653	22,56984		TBc
680343	Feminin	40	2+	Negatif	Mopti	Non	Oui	MTB detecte
680353	Masculin	50	F+	Negatif	Mopti	Oui	ND	MTB detecte	Oui	OK	25,13106537	32,38251		TBc+NTM
680356	Masculin	40	3+	Negatif	Mopti	Non	Non	MTB detecte
690289	Masculin	30	3+	Negatif	Régions du nord	Non	Non	MTB detecte
690309	Masculin	62	2+	Negatif	Régions du nord	Non	Non	MTB detecte
690332	Masculin	59	1+	Negatif	Régions du nord	Non	Oui	MTB detecte
690347	Masculin	26	2+	Negatif	Régions du nord	Non	Oui	MTB detecte
690350	Feminin	35	2+	Negatif	Régions du nord	Non	Oui	MTB detecte
690355	Masculin	40	1+	Negatif	Régions du nord	Non	Oui	MTB detecte
690362	Feminin	65	1+	Negatif	Régions du nord	Non	Non	MTB detecte
690368	Feminin	35	3+	Negatif	Régions du nord	Non	Non	MTB detecte
690393	Masculin	19	3+	Negatif	Régions du nord	Non	Non	MTB detecte
690397	Masculin	56	3+	Negatif	Régions du nord	Non	Non	MTB detecte
690398	Feminin	30	3+	Negatif	Régions du nord	Non	Oui	MTB detecte
690399	Masculin	37	3+	Negatif	Régions du nord	Non	Oui	MTB detecte
690404	Masculin	40	3+	Negatif	Régions du nord	Non	Oui	MTB detecte
690410	Feminin	40	F+	Negatif	Régions du nord	Non	Oui	MTB detecte
690423	Masculin	45	3+	Negatif	Régions du nord	Non	Oui	MTB detecte
700078	Feminin	30	3+	Negatif	Régions du nord	Non	Oui	MTB detecte
700079	Masculin	42	1+	Negatif	Régions du nord	Oui	Oui	MTB detecte	Oui	OK	41,0973	39,38809		TBc
700087	Masculin	60	3+	Negatif	Régions du nord	Non	Oui	MTB detecte
700092	Feminin	36	2+	Negatif	Régions du nord	Non	Oui	MTB detecte
700093	Masculin	25	2+	Negatif	Régions du nord	Non	Oui	MTB detecte
700103	Masculin	45	3+	Negatif	Régions du nord	Non	Oui	MTB detecte
700109	Masculin	30	2+	Negatif	Régions du nord	Non	Non	MTB detecte
700111	Feminin	49	1+	Negatif	Régions du nord	Non	Non	MTB detecte
700127	Masculin	29	F+	Negatif	Régions du nord	Non	Non	MTB detecte
700149	Masculin	65	F+	Negatif	Régions du nord	Non	Non	MTB detecte
710188	Masculin	24	2+	Negatif	Régions du nord	Non	Non	MTB detecte
710202	Masculin	22	3+	Negatif	Régions du nord	Non	Non	MTB detecte
710204	Feminin	40	3+	Negatif	Régions du nord	Non	Non	MTB detecte
710206	Masculin	40	3+	Negatif	Régions du nord	Non	Non	MTB detecte
710223	Feminin	30	2+	Negatif	Régions du nord	Non	Non	MTB detecte
710225	Masculin	60	2+	Negatif	Régions du nord	Non	Non	MTB detecte
710228	Masculin	42	1+	Negatif	Régions du nord	Non	Non	MTB detecte
710230	Masculin	50	3+	Negatif	Régions du nord	Non	Non	MTB detecte
710237	Masculin	40	3+	Negatif	Régions du nord	Non	Non	MTB detecte
710243	Masculin	50	3+	Negatif	Régions du nord	Non	Non	MTB detecte
710244	Masculin	45	3+	Negatif	Régions du nord	Non	Non	MTB detecte
710254	Masculin	23	2+	Negatif	Régions du nord	Non	Non	MTB detecte
710262	Feminin	50	2+	Negatif	Régions du nord	Non	Non	MTB detecte
710268	Feminin	45	2+	Negatif	Régions du nord	Non	Non	MTB detecte
710274	Masculin	45	2+	Negatif	Régions du nord	Non	Non	MTB detecte
710288	Masculin	40	2+	Negatif	Régions du nord	Non	Non	MTB detecte
720041	Feminin	16	1+	ND	Régions du nord	Non	ND	MTB detecte
730279	Masculin	39	2+	ND	Régions du nord	Non	ND	MTB detecte
730299	Masculin	70	3+	Negatif	Régions du nord	Non	ND	MTB detecte
730300	Masculin	55	1+	Negatif	Régions du nord	Oui	Oui	MTB detecte	Oui	OK	32,04468	28,94453		TBc
730309	Feminin	35	3+	Negatif	Régions du nord	Non	ND	MTB detecte
730345	Masculin	80	1+	Negatif	Régions du nord	Non	Non	MTB detecte
730360	Masculin	19	3+	Negatif	Régions du nord	Non	Non	MTB detecte
730368	Masculin	13	3+	Negatif	Régions du nord	Non	Non	MTB detecte
740116	Feminin	30	3+	Negatif	Régions du nord	Non	Non	MTB detecte
740187	Feminin	53	3+	Negatif	Régions du nord	Non	ND	MTB detecte
740200	Masculin	32	1+	Negatif	Régions du nord	Non	Non	MTB detecte
740216	Masculin	30	3+	Negatif	Régions du nord	Non	Non	MTB detecte
740219	Feminin	45	1+	Negatif	Régions du nord	Non	Non	MTB detecte
740224	Feminin	40	3+	Negatif	Régions du nord	Non	Non	MTB detecte
740235	Feminin	60	1+	Negatif	Régions du nord	Non	Non	MTB detecte
740247	Masculin	15	F+	Negatif	Régions du nord	Non	Non	MTB detecte
740256	Masculin	25	3+	Negatif	Régions du nord	Non	Non	MTB detecte
751101	Feminin	60	3+	Negatif	Régions du nord	Non	Oui	MTB detecte
751122	Masculin	42		ND	Gao	Non	ND	MTB detecte
751131	Masculin	45	3+	ND	Gao	Non	ND	MTB detecte
751142	Masculin	40	1+	Negatif	Gao	Non	ND	MTB detecte
751144	Masculin	27	2+	Negatif	Gao	Non	ND	MTB detecte
770644	Masculin	30	2+	ND	Régions du nord	Non	Non	MTB detecte
770645	Masculin	38	3+	ND	Régions du nord	Non	Non	MTB detecte
770651	Masculin	35	3+	ND	Régions du nord	Non	Oui	MTB detecte
770655	Masculin	28	F+	ND	Régions du nord	Non	Oui	MTB detecte
770658	Feminin	60	3+	ND	Régions du nord	Oui	Oui	MTB detecte	Oui	OK	22,59234	19,36666		TBc
770659	Masculin	28	3+	ND	Régions du nord	Oui	Oui	MTB detecte	Oui	OK	27,89527	34,92288		TBc+NTM
770663	Masculin	46	1+	ND	Régions du nord	Non	Oui	MTB detecte	Non envoyé
770664	Masculin	25	1+	ND	Régions du nord	Non	Non	MTB detecte
770670	Masculin	50	3+	ND	Régions du nord	Non	Oui	MTB detecte
770679	Feminin	28	1+	ND	Régions du nord	Non	Non	MTB detecte
770685	Feminin	60	1+	ND	Régions du nord	Non	Oui	MTB detecte
770693	Masculin	59	F+	ND	Régions du nord	Non	Non	MTB detecte
770694	Feminin	40	1+	ND	Régions du nord	Non	Non	MTB detecte
770707	Masculin	53	3+	ND	Régions du nord	Non	Oui	MTB detecte
770709	Masculin	29	3+	ND	Régions du nord	Non	Oui	MTB detecte
770717	Feminin	56	3+	ND	Régions du nord	Non	Oui	MTB detecte
770722	Feminin	40	3+	ND	Régions du nord	Non	Oui	MTB detecte
770730	Masculin	66	3+	ND	Gao	Non	ND	MTB detecte
770746	Masculin	38	2+	ND	Régions du nord	Non	Non	MTB detecte
770751	Masculin	24	1+	ND	Régions du nord	Non	Non	MTB detecte
770758	Masculin	35		ND	Gao	Non	ND	MTB detecte
770788	Masculin	75	3+	ND	Régions du nord	Non	Non	MTB detecte
770800	Masculin	75	2+	ND	Régions du nord	Non	Non	MTB detecte
770812	Masculin	51	3+	ND	Régions du nord	Non	Non	MTB detecte
770818	Masculin	40	2+	ND	Régions du nord	Non	Oui	MTB detecte
770819	Masculin	22	3+	ND	Régions du nord	Non	Oui	MTB detecte
770825	Feminin	20	3+	ND	Régions du nord	Non	Oui	MTB detecte
770827	Masculin	54	3+	ND	Régions du nord	Non	Non	MTB detecte
770855	Masculin	30	1+	ND	Régions du nord	Non	Non	MTB detecte
770873	Masculin	29	2+	ND	Régions du nord	Non	Oui	MTB detecte
770896	Masculin	24	3+	Negatif	Régions du nord	Oui	Oui	MTB detecte	Oui	OK	21,33545	18,41253472		TBc
770901	Feminin	48	2+	Negatif	Régions du nord	Non	Non	MTB detecte
770924	Masculin	29	2+	Negatif	Régions du nord	Non	Oui	MTB detecte
770927	Feminin	60	1+	Negatif	Régions du nord	Non	Oui	MTB detecte
780192	Masculin	20	1+	Negatif	Régions du nord	Non	Non	MTB detecte
780197	Feminin	70	1+	Negatif	Régions du nord	Oui	ND	MTB detecte	Oui	OK	25,79831	23,06254		TBc
780202	Feminin	20	2+	Negatif	Régions du nord	Non	Non	MTB detecte
780204	Masculin	23	3+	Negatif	Régions du nord	Non	Non	MTB detecte
240329	Masculin	49	1+	Negatif	Koulikoro	Oui	Non	MTB non detecte	Oui	OK	35,00054	35,47654	0,986582683	TBc
180054	Masculin	70	1+	Negatif	Kayes	Non	Oui	MTB non detecte	Oui	OK	25,16321	35,55892	0,70764832	TBc+NTM
10966	Feminin	35	F+	Positif	Bamako	Oui	Oui	MTB non detecte	TB	OK	29,0392	NA		NTM	+	M. avium complex
600314	Feminin	30	1+	Negatif	Mopti	Non	Non	MTB non detecte	Oui	OK	34,78739	35,61079	0,976877795	TBc
40782	Masculin	75	F+	Negatif	Kayes	Oui	Oui	MTB non detecte	Oui	OK	32,53049	NA		NTM	-	No Mycobacteria
61038	Feminin	25	F+	Negatif	Bamako	Oui	Oui	MTB non detecte	Oui	OK	35,8982	36,12151	0,993817811	TBc
40842	Feminin	70	3+	Negatif	Bamako	Oui	Oui	MTB non detecte	Oui	OK	26,52872	NA		NTM	+	M. intracellulare complex
40945	Masculin	59	3+	Negatif	Bamako	Non	Non	MTB non detecte	Oui	OK	26,13384	NA		NTM	+	M. sherrisii
50718	Masculin	67	3+	ND	Koulikoro	Oui	Oui	MTB non detecte	Oui	OK	27,99756	NA		NTM	+	M. chelonae complex
50763	Masculin	56	3+	Negatif	Bamako	Non	Non	MTB non detecte	Oui	OK	24,96416	NA		NTM	+	M. intracellulare complex
50841	Masculin	46	2+	Negatif	Bamako	Non	Non	MTB non detecte	Oui	OK	29,12045	NA		NTM	-	No Mycobacteria
10751	Masculin	45	1+	Negatif	Koulikoro	Non	Non	MTB non detecte	Oui	OK	32,49372	36,4847	0,890612229	TBc+NTM
61042	Feminin	8	F+	ND	Bamako	Non	Oui	MTB non detecte	Oui	OK	36,3128	NA		NTM	-	No Mycobacteria
61481	Masculin	72	F+	Positif	Bamako	Non	Oui	MTB non detecte	Oui	OK	36,32653	NA		NTM	-	No Mycobacteria
140676	Masculin	42	2+	Negatif	Kayes	Oui	Oui	MTB non detecte	Oui	OK	26,78793	37,58652	0,712700458	TBc+NTM
111012	Masculin	42	2+	Positif	Bamako	Oui	Oui	MTB non detecte	Oui	OK	34,67717	NA		NTM	-	No Mycobacteria
111113	Feminin	40	1+	ND	Bamako	Non	ND	MTB non detecte	Oui	OK	31,37387	NA		NTM	+	Mix M. species
111302	Masculin	68	2+	ND	Sikasso	Oui	ND	MTB non detecte	Oui	OK	31,32211	NA		NTM	+	M. chelonae complex
112048	Masculin	54	1+	ND	Koulikoro	Non	Oui	MTB non detecte	Oui	OK	25,2451	NA		NTM	+	M. avium complex
112051	Feminin	71	2+	ND	Bamako	Non	ND	MTB non detecte	Non envoyé
120108	Masculin	45	2+	Negatif	Kayes	Non	ND	MTB non detecte	Oui	OK	30,78189	NA		NTM	+	M. intracellulare complex
40836	Masculin	50	3+	Negatif	Bamako	Oui	Oui	MTB non detecte	Oui	OK	35,60577	37,82572	0,941311097	TBc+NTM
561216	Feminin	49	F+	Negatif	Ségou	Non	Non	MTB non detecte	Oui	OK	31,12632	38,05753	0,817875464	TBc+NTM
140877	Masculin	44	2+	Positif	Kayes	Oui	Oui	MTB non detecte	Oui	OK	27,32829	NA		NTM	+	M. intracellulare complex
140910	Masculin	61	3+	Negatif	Kayes	Oui	Oui	MTB non detecte	Oui	OK	28,38751	NA		NTM	+	M. colombiense
770796	Feminin	51	F+	ND	Régions du nord	Non	Non	MTB non detecte	Oui	OK	23,57725	38,30894	0,615450336	TBc+NTM
160324	Masculin	46	F+	Negatif	Kayes	Oui	Oui	MTB non detecte	Oui	OK	28,44527	NA		NTM	+	M. species
510360	Masculin	32	3+	Negatif	Ségou	Non	Non	MTB non detecte	Oui	OK	38,23637	38,32035	0,997808475	TBc
180068	Feminin	72	3+	Negatif	Kayes	Oui	ND	MTB non detecte	Oui	OK	25,5572	NA		NTM	+	M. asiaticum
200215	Masculin	45	1+	Negatif	Koulikoro	Oui	Oui	MTB non detecte	Oui	OK	30,59051	NA		NTM	+	M. species
220379	Feminin	50	3+	Negatif	Koulikoro	Non	Non	MTB non detecte	Oui	OK	28,11991	NA		NTM	+	M. intracellulare complex
220412	Feminin	70	F+	Negatif	Koulikoro	Non	Non	MTB non detecte	Oui	OK	29,05942	NA		NTM	-	No Mycobacteria
680362	Masculin	46	1+	Negatif	Mopti	Non	Non	MTB non detecte	Oui	OK	32,02098	38,50875	0,831524783	TBc+NTM
260079	Feminin	60	1+	ND	Koulikoro	Non	Oui	MTB non detecte	Oui	OK	31,0195	NA		NTM	+	M. interjectum-like (n=3)
260082	Masculin	42	3+	ND	Koulikoro	Oui	Oui	MTB non detecte	Oui	OK	26,32573	NA		NTM	+	M. intracellulare complex
280259	Masculin	35	1+	Negatif	Koulikoro	Non	Non	MTB non detecte	Oui	OK	25,47467	NA		NTM	-	No Mycobacteria
280335	Masculin	31	1+	Negatif	Bamako	Non	Oui	MTB non detecte	Oui	OK	35,8587	NA		NTM	-	No Mycobacteria
280338	Masculin	81	1+	Negatif	Koulikoro	Non	Oui	MTB non detecte	Oui	OK	33,37977	NA		NTM	+	M. avium complex
300109	Masculin	59	2+	Negatif	Koulikoro	Non	Non	MTB non detecte	Oui	OK	42,30075	NA		NTM	-	No Mycobacteria
300133	Masculin	37	1+	Negatif	Koulikoro	Non	Non	MTB non detecte	Oui	OK	41,93301	NA		NTM	-	No Mycobacteria
300224	Feminin	42	1+	Negatif	Koulikoro	Non	Non	MTB non detecte	Oui	OK	34,69337	NA		NTM	-	No Mycobacteria
300255	Feminin	32	F+	Negatif	Koulikoro	Non	Non	MTB non detecte	Oui	OK	35,20377	NA		NTM	-	No Mycobacteria
310151	Feminin	45	F+	Negatif	Koulikoro	Non	Oui	MTB non detecte	Oui	OK	35,99627	NA		NTM	-	No Mycobacteria
600289	Feminin	50	F+	Negatif	Mopti	Non	Non	MTB non detecte	Oui	OK	36,13354	38,56712	0,936900137	TBc+NTM
360066	Feminin	68	1+	Negatif	Sikasso	Non	Oui	MTB non detecte	Oui	OK	29,6982	NA		NTM	+	M. species
380079	Masculin	40	F+	Negatif	Sikasso	Non	Non	MTB non detecte	Oui	OK	35,20226	NA		NTM	+	M. tokaiense-like (n=2)
390347	Feminin	39	3+	Positif	Sikasso	Non	Non	MTB non detecte	Oui	OK	28,09945	NA		NTM	-	No Mycobacteria
390388	Masculin	31	2+	Negatif	Sikasso	Non	Oui	MTB non detecte	Oui	OK	30,98434	NA		NTM	+	M. parascrofulaceum
390404	Masculin	70	3+	Negatif	Sikasso	Non	Oui	MTB non detecte	Oui	OK	23,78574	NA		NTM	+	M. colombiense
401342	Masculin	53	2+	Negatif	Sikasso	Oui	Oui	MTB non detecte	Oui	OK	36,3279	NA		NTM	-	No Mycobacteria
61615	Masculin	47	F+	Positif	Bamako	Oui	Oui	MTB non detecte	Oui	OK	30,02624	38,71243	0,775622713	TBc+NTM
401350	Masculin	58	F+	Negatif	Sikasso	Non	Oui	MTB non detecte	Oui	OK	36,98416	NA		NTM	-	No Mycobacteria
401351	Masculin	60	F+	Negatif	Sikasso	Non	Non	MTB non detecte	Oui	OK	31,88678	NA		NTM	+	M. species
410190	Feminin	25	1+	Positif	Sikasso	Non	Oui	MTB non detecte	Oui	OK	35,53751	38,8437	0,914884782	TBc+NTM
401379	Masculin	100	F+	ND	Sikasso	Non	Non	MTB non detecte	Non envoyé
510246	Feminin	58	1+	Negatif	Ségou	Non	ND	MTB non detecte	Oui	OK	29,24892	38,84739	0,752918536	TBc+NTM
401399	Masculin	65	F+	Negatif	Sikasso	Non	Non	MTB non detecte	Oui	OK	34,22696	NA		NTM	-	No Mycobacteria
410197	Feminin	66	1+	Negatif	Sikasso	Non	Non	MTB non detecte	Oui	OK	35,40017	38,9442	0,908997232	TBc+NTM
460204	Masculin	60	F+	Negatif	Koulikoro	Non	Oui	MTB non detecte	Oui	OK	26,35839	39,01778	0,675548173	TBc+NTM
510284	Feminin	60	F+	Negatif	Ségou	Non	Non	MTB non detecte	Oui	OK	NA	39,05753		TBc
160270	Masculin	41	3+	Positif	Kayes	Oui	Oui	MTB non detecte	Oui	OK	32,52295	39,21791	0,8292882	TBc+NTM
431015	Masculin	53	3+	ND	Sikasso	Oui	Oui	MTB non detecte	Oui	OK	23,74436	NA		NTM	+	M. avium complex
431067	Feminin	42	1+	Positif	Sikasso	Non	Oui	MTB non detecte	Oui	OK	35,17204	NA		NTM	+	M. avium complex
431087	Masculin	20	F+	Negatif	Sikasso	Non	Non	MTB non detecte	Oui	OK	40,65791	NA		NTM	-	No Mycobacteria
431123	Feminin	65	F+	ND	Sikasso	Non	Oui	MTB non detecte	Oui	OK	33,50977	NA		NTM	+	M. species
431149	Masculin	23	3+	ND	Sikasso	Non	Oui	MTB non detecte	Oui	OK	NA	NA		No Mycobacteria		No Mycobacteria
431171	Feminin	70	F+	ND	Sikasso	Non	Oui	MTB non detecte	Oui	OK	28,81866	NA		NTM	+	Mix M. species
431385	Feminin	50	3+	ND	Sikasso	Non	Oui	MTB non detecte	Oui	OK	25,68444	NA		NTM	+	M. intracellulare complex
480146	Masculin	51	3+	Negatif	Ségou	Oui	ND	MTB non detecte	Oui	OK	32,30256	39,29843	0,821980929	TBc+NTM
470276	Feminin	20	1+	Negatif	Ségou	Non	Non	MTB non detecte	Oui	OK	35,40034	NA		NTM	-	No Mycobacteria
470309	Feminin	63	F+	Negatif	Ségou	Non	Oui	MTB non detecte	Oui	OK	23,62912	NA		NTM	-	No Mycobacteria
470401	Masculin	45	1+	Negatif	Ségou	Oui	Oui	MTB non detecte	Oui	OK	26,58486	NA		NTM	+	M. intracellulare complex
561678	Masculin	10	F+	Negatif	Ségou	Non	Oui	MTB non detecte	Oui	OK	NA	39,58765		TBc
500150	Masculin	60	F+	Negatif	Ségou	Oui	Oui	MTB non detecte	Oui	OK	24,75677	NA		NTM	+	Mix M. species
510244	Masculin	19	2+	Negatif	Ségou	Non	Non	MTB non detecte	Oui	OK	NA	NA		No Mycobacteria		No Mycobacteria
510262	Feminin	75	3+	Negatif	Ségou	Non	Non	MTB non detecte	Oui	OK	33,51178	39,62028	0,845823906	TBc+NTM
510247	Masculin	53	2+	Negatif	Ségou	Non	ND	MTB non detecte	Oui	OK	33,42472	NA		NTM	-	No Mycobacteria
401367	Masculin	65	F+	Negatif	Sikasso	Non	Non	MTB non detecte	Oui	OK	30,54261	39,66001	0,770111001	TBc+NTM
510276	Feminin	60	F+	Negatif	Ségou	Non	Non	MTB non detecte	Oui	OK	30,58897	NA		NTM	-	No Mycobacteria
561306	Feminin	63	F+	Negatif	Ségou	Non	Non	MTB non detecte	Oui	OK	33,30677	39,70717	0,838809968	TBc+NTM
510349	Masculin	26	3+	Negatif	Ségou	Non	Non	MTB non detecte	Oui	OK	33,86506	NA		NTM	w+	M. species
561910	Masculin	60	F+	Negatif	Ségou	Non	Non	MTB non detecte	Oui	OK	29,47159	39,78598	0,74075315	TBc+NTM
520291	Feminin	45	F+	Negatif	Ségou	Oui	ND	MTB non detecte	Oui	OK	27,45358	NA		NTM	+	M. intracellulare complex
550241	Masculin	55	F+	Negatif	Ségou	Non	Oui	MTB non detecte	Oui	OK	31,10626	NA		NTM	+	M. species
550253	Masculin	45	1+	Negatif	Ségou	Non	Oui	MTB non detecte	Oui	OK	28,59344	NA		NTM	+	M. sherrisii
550300	Masculin	79	1+	Negatif	Ségou	Non	Oui	MTB non detecte	Oui	OK	23,37268	NA		NTM	+	M. sherrisii
561139	Feminin	40	F+	Negatif	Ségou	Oui	Oui	MTB non detecte	Oui	OK	33,92533	39,8021	0,852350253	TBc+NTM
561477	Masculin	38	F+	Negatif	Ségou	Non	Oui	MTB non detecte	Oui	OK	30,99323	39,80839	0,778560248	TBc+NTM
561240	Feminin	27	1+	Negatif	Ségou	Non	ND	MTB non detecte	Oui	OK	29,79187	NA		NTM	-	No Mycobacteria
561251	Feminin	70	3+	Negatif	Ségou	Oui	ND	MTB non detecte	Oui	OK	25,34551	NA		NTM	+	M. intracellulare complex
561266	Feminin	56	1+	Negatif	Ségou	Oui	Oui	MTB non detecte	Oui	OK	23,41305	NA		NTM	-	No Mycobacteria
130130	Masculin	49	F+	Negatif	Kayes	Oui	ND	MTB non detecte	Oui	OK	33,64373	39,83399	0,844598545	TBc+NTM
561310	Feminin	43	F+	Negatif	Ségou	Non	Non	MTB non detecte	Oui	OK	25,19333	NA		NTM	-	No Mycobacteria
561324	Masculin	70	1+	Negatif	Ségou	Non	Non	MTB non detecte	Oui	OK	37,21426	NA		NTM	-	No Mycobacteria
561348	Feminin	60	F+	ND	Ségou	Non	Oui	MTB non detecte	Oui	OK	39,77305	NA		NTM	w+	M. species
20439	Masculin	23	F+	Negatif	Bamako	Non	Non	MTB non detecte	Oui	OK	30,12888	39,83925	0,756261225	TBc+NTM
561479	Feminin	26	F+	Negatif	Ségou	Non	Oui	MTB non detecte	Oui	OK	NA	NA		No Mycobacteria		No Mycobacteria
401343	Masculin	34	F+	Positif	Sikasso	Non	Non	MTB non detecte	Oui	OK	38,20587	39,84026	0,958976422	TBc+NTM
561734	Masculin	27	F+	Negatif	Ségou	Non	Oui	MTB non detecte	Oui	OK	38,76265	NA		NTM	-	No Mycobacteria
561738	Masculin	37	F+	Negatif	Ségou	Non	Oui	MTB non detecte	Oui	OK	34,05491	NA		NTM	-	No Mycobacteria
561775	Feminin	22	F+	Positif	Ségou	Non	Oui	MTB non detecte	Oui	OK	39,54371	NA		NTM	-	No Mycobacteria
10689	Feminin	52	1+	Negatif	Bamako	Oui	Oui	MTB non detecte	Oui	OK	28,13	39,98351	0,703645578	TBc+NTM
580226	Feminin	60	1+	Negatif	Mopti	Non	Non	MTB non detecte	Oui	OK	29,16277	NA		NTM	w+	M. bacteremicum-like (n=3)
580283	Masculin	65	1+	Negatif	Mopti	Non	Non	MTB non detecte	Oui	OK	25,75276	NA		NTM	+	M. intracellulare complex
600287	Masculin	30	F+	Negatif	Mopti	Non	Non	MTB non detecte	Oui	OK	30,40032	NA		NTM	+	Mix M. species
401387	Masculin	68	F+	Negatif	Sikasso	Non	Non	MTB non detecte	Oui	OK	34,48877	40,90214	0,843202092	TBc+NTM
600311	Masculin	65	F+	Negatif	Mopti	Oui	Oui	MTB non detecte	Oui	OK	35,41535	NA		NTM	-	No Mycobacteria
420113	Masculin	50	2+	Negatif	Sikasso	Non	Oui	MTB non detecte	Oui	OK	25,29992	41,0872	0,6157616	TBc+NTM
620182	Feminin	64	1+	ND	Mopti	ND	ND	MTB non detecte	Oui	OK	35,0388	NA		NTM	+	M. goodii
660199	Masculin	60	2+	ND	Mopti	Oui	ND	MTB non detecte	Oui	OK	26,88072	NA		NTM	+	M. intracellulare complex
670356	Feminin	25	2+	Negatif	Mopti	Non	Non	MTB non detecte	Oui	OK	28,5952	NA		NTM	+	Mix M. species
670486	Masculin	37	1+	Positif	Mopti	Non	Non	MTB non detecte	Oui	OK	31,34835	NA		NTM	+	Mix M. species
680352	Masculin	39	F+	Negatif	Mopti	Non	Non	MTB non detecte	Oui	OK	33,82867	NA		NTM	-	No Mycobacteria
320278	Masculin	32	3+	Negatif	Koulikoro	Non	ND	MTB non detecte	Oui	OK	33,40282	41,42163	0,806410081	TBc+NTM
700107	Masculin	20	F+	Negatif	Régions du nord	Non	Oui	MTB non detecte	Oui	OK	30,80394	NA		NTM	-	No Mycobacteria
700131	Feminin	70	F+	Negatif	Régions du nord	Non	Non	MTB non detecte	Oui	OK	32,47479	NA		NTM	+	M. asiaticum
710267	Masculin	62	2+	Negatif	Régions du nord	Non	Non	MTB non detecte	Oui	OK	33,96185	NA		NTM	+	M. intracellulare complex
770674	Feminin	75	3+	ND	Régions du nord	Oui	Oui	MTB non detecte	Oui	OK	22,20231	NA		NTM	+	M. asiaticum
770700	Masculin	65	F+	ND	Régions du nord	Oui	Oui	MTB non detecte	Oui	OK	25,3164	NA		NTM	+	M. species
430997	Masculin	27	2+	Negatif	Sikasso	Non	Oui	MTB non detecte	Oui	OK	30,96301	42,0651	0,73607361	TBc+NTM
770842	Feminin	50	2+	ND	Régions du nord	Non	Non	MTB non detecte	Non envoyé
770844	Feminin	18	F+	ND	Régions du nord	Non	Non	MTB non detecte	Oui	OK	28,35489	NA		NTM	-	No Mycobacteria
